# Supplementary material for: Bis{1-[(1H-benzimidazol-1-yl)methyl-κN 3]-1H-1,2,3,4-tetra­zole}silver(I) nitrate
Source: Acta Crystallogr Sect E Struct Rep Online. 2010 Feb 27;66(Pt 3):m340. doi: 10.1107/S1600536810006653 (PMC2983535; doi:10.1107/S1600536810006653)
Supplement: Supplementary file 1 [file e-66-0m340-sup1.cif]

##############################################################################
###                                                                        ###
###        Electronic paper (Acta Crystallographica Section E)             ###
###                                                                        ###
##############################################################################
#                                                                            #
# This CIF contains the data in a paper accepted for publication in Acta     #
# Crystallographica Section E. It conforms to the requirements of Notes      #
# for Authors for Section E, and has been peer reviewed under the auspices   #
# of the IUCr Commission on Journals.                                        #
#                                                                            #
# Full details of the Crystallographic Information File format               #
# are given in the paper "The Crystallographic Information File (CIF):       #
# a New Standard Archive File for Crystallography" by S. R. Hall, F. H.      #
# Allen and I. D. Brown [Acta Cryst. (1991), A47, 655-685].                  #
#                                                                            #
# The current version of the core CIF dictionary is obtainable from          #
# ftp://ftp.iucr.org/pub/cif_core.dic. The current version number is 2.4.    #
#                                                                            #
# Software is freely available for graphical display of the structure(s) in  #
# this CIF.  For information consult the CIF home page http://www.iucr.org/  #
# cif/home.html                                                              #
#                                                                            #
# This file may be used for bona fide research purposes within the           #
# scientific community so long as proper attribution is given to the journal # 
# article from which it was obtained.                                        #
#                                                                            #
##############################################################################
                                             
data_global
_audit_creation_method     'SHELXL-97'
_journal_date_recd_electronic     2010-02-20
_journal_date_accepted     2010-02-21
_journal_name_full     'Acta Crystallographica, Section E'
_journal_year     2010
_journal_volume     66
_journal_issue      3
_journal_page_first     m340
_journal_page_last     m340
_journal_paper_category     QM
_journal_coeditor_code     NG2735
_publ_contact_author_name     'Dr. Xiang-ru Meng'
_publ_contact_author_address
;
 Department of Chemistry
 Zhengzhou University
 Zhengzhou
 450052
 People's Republic of China
;
_publ_contact_author_email     'mxr@zzu.edu.cn'
_publ_contact_author_fax     '86 371 67761744'
_publ_contact_author_phone     '86 371 67761744'
_publ_section_title
;\
Bis{1-[(1<i>H</i>-benzimidazol-1-yl)methyl-\k<i>N</i>^3^]-1<i>H</i>-1,2,3,4-\
tetrazole}silver(I) nitrate
;
loop_
    _publ_author_name
    _publ_author_footnote
    _publ_author_address
    'Huai-xia Yang' ?
;
 Pharmacy College
 Henan University of Traditional Chinese Medicine
 Zhengzhou 450008
 People's Republic of China
;
    'Xia Wang' ?
;
 Pharmacy College
 Henan University of Traditional Chinese Medicine
 Zhengzhou 450008
 People's Republic of China
;
    'Ya-nan Ding' ?
;
 Department of Chemistry
 Zhengzhou University
 Zhengzhou 450052
 People's Republic of China
;
    'Xiang-ru Meng' ?
;
 Department of Chemistry
 Zhengzhou University
 Zhengzhou 450052
 People's Republic of China
;
_publ_section_synopsis     .
data_I
_audit_creation_method     SHELXL-97
_chemical_name_systematic
;
Bis{1-[(1<i>H</i>-benzimidazol-1-yl)methyl-\k<i>N</i>^3^]-1<i>H</i>-1,2,3,4-\
tetrazole}silver(I) nitrate
;
_chemical_name_common     ?
_chemical_formula_moiety     'C18 H16 Ag N12 +, N O3 -'
_chemical_formula_sum     'C18 H16 Ag N13 O3'
_chemical_formula_iupac     '[Ag (C9 H8 N6)2] N O3'
_chemical_formula_weight     570.31
_chemical_melting_point     ?
_symmetry_cell_setting     Monoclinic
_symmetry_space_group_name_H-M     'P 21/n'
loop_
    _symmetry_equiv_pos_as_xyz
    'x, y, z'
    '-x+1/2, y+1/2, -z+1/2'
    '-x, -y, -z'
    'x-1/2, -y-1/2, z-1/2'
_cell_length_a     11.125(2)
_cell_length_b     9.3276(19)
_cell_length_c     20.189(4)
_cell_angle_alpha     90.00
_cell_angle_beta     94.80(3)
_cell_angle_gamma     90.00
_cell_volume     2087.6(7)
_cell_formula_units_Z     4
_cell_measurement_reflns_used     6007
_cell_measurement_theta_min     2.0219
_cell_measurement_theta_max     27.8684
_cell_measurement_temperature     293(2)
_exptl_crystal_description     Prism
_exptl_crystal_colour     colorless
_exptl_crystal_size_max     0.22
_exptl_crystal_size_mid     0.18
_exptl_crystal_size_min     0.17
_exptl_crystal_density_diffrn     1.815
_exptl_crystal_density_meas     ?
_exptl_crystal_density_method     'not measured'
_exptl_crystal_F_000     1144
_exptl_absorpt_coefficient_mu     1.021
_exptl_absorpt_correction_type     'Multi-scan'
_exptl_absorpt_process_details     '(CrystalClear; Rigaku/MSC, 2006)'
_exptl_absorpt_correction_T_min     0.8066
_exptl_absorpt_correction_T_max     0.8456
_exptl_special_details
;
;
_diffrn_ambient_temperature     293(2)
_diffrn_radiation_type     MoK\a
_diffrn_radiation_wavelength     0.71073
_diffrn_radiation_source     'fine-focus sealed tube'
_diffrn_radiation_monochromator     graphite
_diffrn_measurement_device_type     'Rigaku Saturn'
_diffrn_measurement_method     \w
_diffrn_detector_area_resol_mean     28.5714
_diffrn_reflns_number     25286
_diffrn_reflns_av_R_equivalents     0.0330
_diffrn_reflns_av_sigmaI/netI     0.0263
_diffrn_reflns_theta_min     2.41
_diffrn_reflns_theta_max     27.89
_diffrn_reflns_theta_full     27.89
_diffrn_measured_fraction_theta_max     0.998
_diffrn_measured_fraction_theta_full     0.998
_diffrn_reflns_limit_h_min     -14
_diffrn_reflns_limit_h_max     14
_diffrn_reflns_limit_k_min     -12
_diffrn_reflns_limit_k_max     12
_diffrn_reflns_limit_l_min     -25
_diffrn_reflns_limit_l_max     26
_diffrn_standards_number     ?
_diffrn_standards_interval_count     ?
_diffrn_standards_interval_time     ?
_diffrn_standards_decay_%     ?
_refine_special_details
;
Refinement of <i>F</i>^2^ against ALL reflections. The weighted <i>R</i>-factor
wR and goodness of fit <i>S</i> are based on <i>F</i>^2^, conventional
<i>R</i>-factors <i>R</i> are based on <i>F</i>, with <i>F</i> set to zero for
negative <i>F</i>^2^. The threshold expression of <i>F</i>^2^ >
\s(<i>F</i>^2^) is used only for calculating <i>R</i>-factors(gt) etc. and is
not relevant to the choice of reflections for refinement. <i>R</i>-factors
based on <i>F</i>^2^ are statistically about twice as large as those based on
<i>F</i>, and <i>R</i>- factors based on ALL data will be even larger.
;
_reflns_number_total     4974
_reflns_number_gt     4605
_reflns_threshold_expression     I>2sigma(I)
_refine_ls_structure_factor_coef     Fsqd
_refine_ls_matrix_type     full
_refine_ls_R_factor_all     0.0460
_refine_ls_R_factor_gt     0.0414
_refine_ls_wR_factor_gt     0.1021
_refine_ls_wR_factor_ref     0.1055
_refine_ls_goodness_of_fit_ref     1.034
_refine_ls_restrained_S_all     1.034
_refine_ls_number_reflns     4974
_refine_ls_number_parameters     316
_refine_ls_number_restraints     0
_refine_ls_hydrogen_treatment     constr
_refine_ls_weighting_scheme     calc
_refine_ls_weighting_details
         'calc w=1/[\s^2^(Fo^2^)+(0.0560P)^2^+1.4891P] where P=(Fo^2^+2Fc^2^)/3'
_atom_sites_solution_hydrogens     geom
_atom_sites_solution_primary     direct
_atom_sites_solution_secondary     difmap
_refine_ls_shift/su_max     0.000
_refine_ls_shift/su_mean     0.000
_refine_diff_density_max     0.583
_refine_diff_density_min     -0.457
_refine_ls_extinction_method     none
_refine_ls_extinction_coef     ?
loop_
    _atom_type_symbol
    _atom_type_description
    _atom_type_scat_dispersion_real
    _atom_type_scat_dispersion_imag
    _atom_type_scat_source
    'C' 'C' 0.0033 0.0016
                         'International Tables Vol C Tables 4.2.6.8 and 6.1.1.4'
    'H' 'H' 0.0000 0.0000
                         'International Tables Vol C Tables 4.2.6.8 and 6.1.1.4'
    'N' 'N' 0.0061 0.0033
                         'International Tables Vol C Tables 4.2.6.8 and 6.1.1.4'
    'O' 'O' 0.0106 0.0060
                         'International Tables Vol C Tables 4.2.6.8 and 6.1.1.4'
    'Ag' 'Ag' -0.8971 1.1015
                         'International Tables Vol C Tables 4.2.6.8 and 6.1.1.4'
_computing_data_collection     'CrystalClear (Rigaku/MSC, 2006)'
_computing_cell_refinement     'CrystalClear (Rigaku/MSC, 2006)'
_computing_data_reduction     'CrystalClear (Rigaku/MSC, 2006)'
_computing_structure_solution     'SHELXL97 (Sheldrick, 2008)'
_computing_structure_refinement     'SHELXL97 (Sheldrick, 2008)'
_computing_molecular_graphics     'SHELXTL (Sheldrick, 2008)'
_computing_publication_material     'SHELXTL (Sheldrick, 2008'
loop_
    _atom_site_type_symbol
    _atom_site_label
    _atom_site_fract_x
    _atom_site_fract_y
    _atom_site_fract_z
    _atom_site_U_iso_or_equiv
    _atom_site_adp_type
    _atom_site_calc_flag
    _atom_site_refinement_flags
    _atom_site_occupancy
    _atom_site_disorder_assembly
    _atom_site_disorder_group
    Ag Ag1 0.43599(2) 0.61837(3) 0.079718(11) 0.04196(10) Uani d . 1 . .
    N N1 0.59520(18) 0.7426(2) 0.08358(11) 0.0287(4) Uani d . 1 . .
    N N2 0.7519(2) 0.8683(2) 0.12658(12) 0.0321(5) Uani d . 1 . .
    H H2B 0.8090 0.8972 0.1548 0.039 Uiso calc R 1 . .
    N N3 0.7700(2) 0.6972(2) 0.24677(11) 0.0300(5) Uani d . 1 . .
    N N4 0.7703(2) 0.8136(3) 0.28571(13) 0.0447(6) Uani d . 1 . .
    N N5 0.8649(3) 0.8034(3) 0.32741(13) 0.0505(7) Uani d . 1 . .
    N N6 0.9263(2) 0.6814(3) 0.31659(13) 0.0452(6) Uani d . 1 . .
    N N7 0.2869(2) 0.4769(2) 0.06530(11) 0.0320(5) Uani d . 1 . .
    N N8 0.1619(2) 0.2970(2) 0.07878(11) 0.0330(5) Uani d . 1 . .
    H H8C 0.1284 0.2262 0.0973 0.040 Uiso calc R 1 . .
    N N9 0.2313(2) 0.3251(2) 0.22291(11) 0.0302(5) Uani d . 1 . .
    N N10 0.1337(2) 0.4074(3) 0.22742(12) 0.0360(5) Uani d . 1 . .
    N N11 0.0800(2) 0.3607(3) 0.27719(13) 0.0415(6) Uani d . 1 . .
    N N12 0.1414(3) 0.2475(3) 0.30616(13) 0.0452(6) Uani d . 1 . .
    N N13 0.0308(2) 0.0190(3) 0.17241(12) 0.0433(6) Uani d . 1 . .
    C C1 0.6263(2) 0.8422(3) 0.03637(13) 0.0294(5) Uani d . 1 . .
    C C2 0.5768(3) 0.8669(3) -0.02817(14) 0.0350(6) Uani d . 1 . .
    H H2A 0.5120 0.8133 -0.0467 0.042 Uiso calc R 1 . .
    C C3 0.6278(3) 0.9742(3) -0.06341(14) 0.0414(7) Uani d . 1 . .
    H H3A 0.5972 0.9924 -0.1069 0.050 Uiso calc R 1 . .
    C C4 0.7241(3) 1.0564(4) -0.03570(16) 0.0449(7) Uani d . 1 . .
    H H4A 0.7550 1.1291 -0.0609 0.054 Uiso calc R 1 . .
    C C5 0.7746(3) 1.0324(3) 0.02809(16) 0.0428(7) Uani d . 1 . .
    H H5A 0.8390 1.0867 0.0466 0.051 Uiso calc R 1 . .
    C C6 0.7239(2) 0.9228(3) 0.06337(13) 0.0306(5) Uani d . 1 . .
    C C7 0.6732(2) 0.7616(3) 0.13568(13) 0.0286(5) Uani d . 1 . .
    C C8 0.6710(3) 0.6705(3) 0.19633(14) 0.0362(6) Uani d . 1 . .
    H H8A 0.5954 0.6864 0.2158 0.043 Uiso calc R 1 . .
    H H8B 0.6734 0.5705 0.1832 0.043 Uiso calc R 1 . .
    C C9 0.8655(3) 0.6184(3) 0.26680(15) 0.0373(6) Uani d . 1 . .
    H H9A 0.8859 0.5315 0.2482 0.045 Uiso calc R 1 . .
    C C10 0.2093(2) 0.4638(3) 0.00770(13) 0.0302(5) Uani d . 1 . .
    C C11 0.2002(3) 0.5461(3) -0.04975(14) 0.0393(6) Uani d . 1 . .
    H H11A 0.2533 0.6211 -0.0556 0.047 Uiso calc R 1 . .
    C C12 0.1095(3) 0.5122(4) -0.09771(15) 0.0445(7) Uani d . 1 . .
    H H12A 0.0993 0.5677 -0.1360 0.053 Uiso calc R 1 . .
    C C13 0.0325(3) 0.3965(4) -0.09021(16) 0.0482(8) Uani d . 1 . .
    H H13A -0.0260 0.3748 -0.1243 0.058 Uiso calc R 1 . .
    C C14 0.0409(3) 0.3135(4) -0.03344(15) 0.0409(7) Uani d . 1 . .
    H H14A -0.0109 0.2367 -0.0284 0.049 Uiso calc R 1 . .
    C C15 0.1305(2) 0.3501(3) 0.01585(14) 0.0309(5) Uani d . 1 . .
    C C16 0.2541(2) 0.3759(3) 0.10575(14) 0.0311(6) Uani d . 1 . .
    C C17 0.3165(3) 0.3487(4) 0.17282(14) 0.0386(6) Uani d . 1 . .
    H H17A 0.3679 0.2651 0.1707 0.046 Uiso calc R 1 . .
    H H17B 0.3674 0.4301 0.1858 0.046 Uiso calc R 1 . .
    C C18 0.2339(3) 0.2295(3) 0.27144(15) 0.0413(7) Uani d . 1 . .
    H H18A 0.2930 0.1598 0.2796 0.050 Uiso calc R 1 . .
    O O1 -0.0183(3) -0.0797(3) 0.19941(14) 0.0774(10) Uani d . 1 . .
    O O2 0.1406(3) 0.0210(4) 0.16912(17) 0.0827(9) Uani d . 1 . .
    O O3 -0.0271(4) 0.1221(4) 0.1498(2) 0.1045(14) Uani d . 1 . .
loop_
    _atom_site_aniso_label
    _atom_site_aniso_U_11
    _atom_site_aniso_U_22
    _atom_site_aniso_U_33
    _atom_site_aniso_U_12
    _atom_site_aniso_U_13
    _atom_site_aniso_U_23
    Ag1 0.03417(14) 0.04656(16) 0.04425(16) -0.01549(9) -0.00206(10) 0.00349(10)
    N1 0.0227(10) 0.0308(11) 0.0324(11) -0.0037(8) 0.0008(8) 0.0011(9)
    N2 0.0289(11) 0.0329(11) 0.0336(12) -0.0057(9) -0.0038(9) 0.0027(9)
    N3 0.0313(11) 0.0287(11) 0.0296(11) 0.0018(9) -0.0009(9) 0.0013(9)
    N4 0.0503(16) 0.0381(13) 0.0455(15) 0.0081(12) 0.0027(12) -0.0096(11)
    N5 0.0604(18) 0.0486(16) 0.0410(15) -0.0031(13) -0.0035(13) -0.0090(12)
    N6 0.0443(15) 0.0448(14) 0.0438(15) -0.0016(12) -0.0119(11) 0.0039(12)
    N7 0.0299(11) 0.0349(12) 0.0313(12) -0.0058(9) 0.0034(9) -0.0035(9)
    N8 0.0311(11) 0.0342(12) 0.0337(12) -0.0066(9) 0.0027(9) 0.0043(9)
    N9 0.0305(11) 0.0312(11) 0.0286(11) 0.0035(9) 0.0022(9) 0.0027(9)
    N10 0.0312(12) 0.0371(12) 0.0397(13) 0.0050(9) 0.0022(10) 0.0052(10)
    N11 0.0413(14) 0.0438(14) 0.0401(14) 0.0019(11) 0.0078(11) -0.0003(11)
    N12 0.0519(16) 0.0451(15) 0.0398(14) 0.0022(12) 0.0106(12) 0.0096(11)
    N13 0.0479(16) 0.0464(15) 0.0344(13) -0.0141(12) -0.0037(11) 0.0009(11)
    C1 0.0243(12) 0.0310(12) 0.0334(14) 0.0011(10) 0.0053(10) -0.0006(10)
    C2 0.0333(14) 0.0418(15) 0.0295(14) 0.0011(11) -0.0003(11) -0.0023(11)
    C3 0.0475(17) 0.0470(17) 0.0297(14) 0.0088(14) 0.0039(12) 0.0040(12)
    C4 0.0507(19) 0.0415(16) 0.0437(17) -0.0041(14) 0.0108(14) 0.0093(14)
    C5 0.0428(17) 0.0389(15) 0.0462(17) -0.0119(13) 0.0007(13) 0.0035(13)
    C6 0.0296(13) 0.0317(13) 0.0305(13) -0.0008(10) 0.0023(10) 0.0009(11)
    C7 0.0226(11) 0.0294(12) 0.0336(13) -0.0001(9) 0.0010(10) 0.0002(10)
    C8 0.0310(14) 0.0381(14) 0.0384(15) -0.0054(11) -0.0034(11) 0.0081(12)
    C9 0.0366(15) 0.0328(14) 0.0413(16) 0.0049(11) -0.0046(12) -0.0004(11)
    C10 0.0268(12) 0.0335(13) 0.0310(13) -0.0006(10) 0.0058(10) -0.0049(11)
    C11 0.0459(17) 0.0396(15) 0.0342(15) 0.0011(13) 0.0129(12) 0.0037(12)
    C12 0.0477(18) 0.0555(19) 0.0308(15) 0.0114(15) 0.0052(13) 0.0029(13)
    C13 0.0405(17) 0.069(2) 0.0337(16) 0.0098(15) -0.0039(13) -0.0109(15)
    C14 0.0309(14) 0.0471(17) 0.0442(17) -0.0037(12) 0.0003(12) -0.0071(14)
    C15 0.0266(13) 0.0347(13) 0.0315(14) -0.0007(10) 0.0044(10) -0.0033(11)
    C16 0.0266(13) 0.0361(14) 0.0310(14) -0.0037(10) 0.0049(10) -0.0023(11)
    C17 0.0296(14) 0.0495(17) 0.0365(15) -0.0010(12) 0.0016(11) 0.0034(13)
    C18 0.0450(17) 0.0364(15) 0.0422(17) 0.0068(12) 0.0012(13) 0.0095(13)
    O1 0.0706(18) 0.092(2) 0.0654(17) -0.0480(17) -0.0162(14) 0.0345(16)
    O2 0.0586(18) 0.090(2) 0.103(2) -0.0185(16) 0.0260(17) -0.0062(19)
    O3 0.112(3) 0.073(2) 0.120(3) 0.0034(19) -0.046(3) 0.024(2)
_geom_special_details
;
All esds (except the esd in the dihedral angle between two l.s. planes) are
estimated using the full covariance matrix. The cell esds are taken into
account individually in the estimation of esds in distances, angles and
torsion angles; correlations between esds in cell parameters are only used
when they are defined by crystal symmetry. An approximate (isotropic)
treatment of cell esds is used for estimating esds involving l.s. planes.
;
loop_
    _geom_bond_atom_site_label_1
    _geom_bond_atom_site_label_2
    _geom_bond_site_symmetry_2
    _geom_bond_distance
    _geom_bond_publ_flag
    Ag1 N1 . 2.112(2) ?
    Ag1 N7 . 2.121(2) ?
    N1 C7 . 1.318(3) ?
    N1 C1 . 1.395(3) ?
    N2 C7 . 1.348(3) ?
    N2 C6 . 1.385(4) ?
    N2 H2B . 0.8600 ?
    N3 C9 . 1.327(4) ?
    N3 N4 . 1.340(3) ?
    N3 C8 . 1.457(3) ?
    N4 N5 . 1.295(4) ?
    N5 N6 . 1.354(4) ?
    N6 C9 . 1.304(4) ?
    N7 C16 . 1.318(3) ?
    N7 C10 . 1.394(3) ?
    N8 C16 . 1.340(3) ?
    N8 C15 . 1.381(3) ?
    N8 H8C . 0.8600 ?
    N9 C18 . 1.323(3) ?
    N9 N10 . 1.339(3) ?
    N9 C17 . 1.459(4) ?
    N10 N11 . 1.287(4) ?
    N11 N12 . 1.363(4) ?
    N12 C18 . 1.304(4) ?
    N13 O1 . 1.222(3) ?
    N13 O3 . 1.224(4) ?
    N13 O2 . 1.229(4) ?
    C1 C2 . 1.391(4) ?
    C1 C6 . 1.393(4) ?
    C2 C3 . 1.377(4) ?
    C2 H2A . 0.9300 ?
    C3 C4 . 1.396(5) ?
    C3 H3A . 0.9300 ?
    C4 C5 . 1.379(4) ?
    C4 H4A . 0.9300 ?
    C5 C6 . 1.392(4) ?
    C5 H5A . 0.9300 ?
    C7 C8 . 1.492(4) ?
    C8 H8A . 0.9700 ?
    C8 H8B . 0.9700 ?
    C9 H9A . 0.9300 ?
    C10 C11 . 1.387(4) ?
    C10 C15 . 1.395(4) ?
    C11 C12 . 1.375(4) ?
    C11 H11A . 0.9300 ?
    C12 C13 . 1.394(5) ?
    C12 H12A . 0.9300 ?
    C13 C14 . 1.380(5) ?
    C13 H13A . 0.9300 ?
    C14 C15 . 1.391(4) ?
    C14 H14A . 0.9300 ?
    C16 C17 . 1.491(4) ?
    C17 H17A . 0.9700 ?
    C17 H17B . 0.9700 ?
    C18 H18A . 0.9300 ?
loop_
    _geom_angle_atom_site_label_1
    _geom_angle_atom_site_label_2
    _geom_angle_atom_site_label_3
    _geom_angle_site_symmetry_1
    _geom_angle_site_symmetry_3
    _geom_angle
    _geom_angle_publ_flag
    N1 Ag1 N7 . . 171.97(8) ?
    C7 N1 C1 . . 105.7(2) ?
    C7 N1 Ag1 . . 126.67(18) ?
    C1 N1 Ag1 . . 126.51(17) ?
    C7 N2 C6 . . 107.3(2) ?
    C7 N2 H2B . . 126.3 ?
    C6 N2 H2B . . 126.3 ?
    C9 N3 N4 . . 107.9(2) ?
    C9 N3 C8 . . 131.1(2) ?
    N4 N3 C8 . . 120.9(2) ?
    N5 N4 N3 . . 106.5(2) ?
    N4 N5 N6 . . 110.5(2) ?
    C9 N6 N5 . . 105.5(2) ?
    C16 N7 C10 . . 105.7(2) ?
    C16 N7 Ag1 . . 127.84(19) ?
    C10 N7 Ag1 . . 126.27(18) ?
    C16 N8 C15 . . 107.6(2) ?
    C16 N8 H8C . . 126.2 ?
    C15 N8 H8C . . 126.2 ?
    C18 N9 N10 . . 107.7(2) ?
    C18 N9 C17 . . 129.7(2) ?
    N10 N9 C17 . . 122.5(2) ?
    N11 N10 N9 . . 106.9(2) ?
    N10 N11 N12 . . 110.4(2) ?
    C18 N12 N11 . . 105.0(2) ?
    O1 N13 O3 . . 121.2(4) ?
    O1 N13 O2 . . 121.2(3) ?
    O3 N13 O2 . . 117.5(3) ?
    C2 C1 C6 . . 120.8(3) ?
    C2 C1 N1 . . 130.5(2) ?
    C6 C1 N1 . . 108.8(2) ?
    C3 C2 C1 . . 117.2(3) ?
    C3 C2 H2A . . 121.4 ?
    C1 C2 H2A . . 121.4 ?
    C2 C3 C4 . . 121.8(3) ?
    C2 C3 H3A . . 119.1 ?
    C4 C3 H3A . . 119.1 ?
    C5 C4 C3 . . 121.6(3) ?
    C5 C4 H4A . . 119.2 ?
    C3 C4 H4A . . 119.2 ?
    C4 C5 C6 . . 116.5(3) ?
    C4 C5 H5A . . 121.7 ?
    C6 C5 H5A . . 121.7 ?
    N2 C6 C5 . . 132.2(3) ?
    N2 C6 C1 . . 105.7(2) ?
    C5 C6 C1 . . 122.1(3) ?
    N1 C7 N2 . . 112.5(2) ?
    N1 C7 C8 . . 121.5(2) ?
    N2 C7 C8 . . 126.0(2) ?
    N3 C8 C7 . . 114.4(2) ?
    N3 C8 H8A . . 108.7 ?
    C7 C8 H8A . . 108.7 ?
    N3 C8 H8B . . 108.7 ?
    C7 C8 H8B . . 108.7 ?
    H8A C8 H8B . . 107.6 ?
    N6 C9 N3 . . 109.6(3) ?
    N6 C9 H9A . . 125.2 ?
    N3 C9 H9A . . 125.2 ?
    C11 C10 N7 . . 130.2(3) ?
    C11 C10 C15 . . 121.1(3) ?
    N7 C10 C15 . . 108.6(2) ?
    C12 C11 C10 . . 117.4(3) ?
    C12 C11 H11A . . 121.3 ?
    C10 C11 H11A . . 121.3 ?
    C11 C12 C13 . . 121.5(3) ?
    C11 C12 H12A . . 119.2 ?
    C13 C12 H12A . . 119.2 ?
    C14 C13 C12 . . 121.7(3) ?
    C14 C13 H13A . . 119.2 ?
    C12 C13 H13A . . 119.2 ?
    C13 C14 C15 . . 116.8(3) ?
    C13 C14 H14A . . 121.6 ?
    C15 C14 H14A . . 121.6 ?
    N8 C15 C14 . . 133.0(3) ?
    N8 C15 C10 . . 105.5(2) ?
    C14 C15 C10 . . 121.5(3) ?
    N7 C16 N8 . . 112.5(2) ?
    N7 C16 C17 . . 123.6(2) ?
    N8 C16 C17 . . 123.9(2) ?
    N9 C17 C16 . . 112.0(2) ?
    N9 C17 H17A . . 109.2 ?
    C16 C17 H17A . . 109.2 ?
    N9 C17 H17B . . 109.2 ?
    C16 C17 H17B . . 109.2 ?
    H17A C17 H17B . . 107.9 ?
    N12 C18 N9 . . 110.0(3) ?
    N12 C18 H18A . . 125.0 ?
    N9 C18 H18A . . 125.0 ?
loop_
    _geom_torsion_atom_site_label_1
    _geom_torsion_atom_site_label_2
    _geom_torsion_atom_site_label_3
    _geom_torsion_atom_site_label_4
    _geom_torsion_site_symmetry_1
    _geom_torsion_site_symmetry_2
    _geom_torsion_site_symmetry_3
    _geom_torsion_site_symmetry_4
    _geom_torsion
    _geom_torsion_publ_flag
    N7 Ag1 N1 C7 . . . . -120.6(6) ?
    N7 Ag1 N1 C1 . . . . 73.0(7) ?
    C9 N3 N4 N5 . . . . 0.5(3) ?
    C8 N3 N4 N5 . . . . 176.4(3) ?
    N3 N4 N5 N6 . . . . -0.4(4) ?
    N4 N5 N6 C9 . . . . 0.1(4) ?
    N1 Ag1 N7 C16 . . . . 109.2(6) ?
    N1 Ag1 N7 C10 . . . . -64.6(7) ?
    C18 N9 N10 N11 . . . . -0.3(3) ?
    C17 N9 N10 N11 . . . . -178.4(2) ?
    N9 N10 N11 N12 . . . . 0.1(3) ?
    N10 N11 N12 C18 . . . . 0.2(4) ?
    C7 N1 C1 C2 . . . . 178.0(3) ?
    Ag1 N1 C1 C2 . . . . -13.3(4) ?
    C7 N1 C1 C6 . . . . -1.4(3) ?
    Ag1 N1 C1 C6 . . . . 167.28(18) ?
    C6 C1 C2 C3 . . . . -0.4(4) ?
    N1 C1 C2 C3 . . . . -179.8(3) ?
    C1 C2 C3 C4 . . . . -0.8(4) ?
    C2 C3 C4 C5 . . . . 1.2(5) ?
    C3 C4 C5 C6 . . . . -0.4(5) ?
    C7 N2 C6 C5 . . . . 180.0(3) ?
    C7 N2 C6 C1 . . . . -0.4(3) ?
    C4 C5 C6 N2 . . . . 178.7(3) ?
    C4 C5 C6 C1 . . . . -0.8(5) ?
    C2 C1 C6 N2 . . . . -178.4(2) ?
    N1 C1 C6 N2 . . . . 1.1(3) ?
    C2 C1 C6 C5 . . . . 1.3(4) ?
    N1 C1 C6 C5 . . . . -179.3(3) ?
    C1 N1 C7 N2 . . . . 1.1(3) ?
    Ag1 N1 C7 N2 . . . . -167.49(17) ?
    C1 N1 C7 C8 . . . . -178.2(2) ?
    Ag1 N1 C7 C8 . . . . 13.2(4) ?
    C6 N2 C7 N1 . . . . -0.5(3) ?
    C6 N2 C7 C8 . . . . 178.8(3) ?
    C9 N3 C8 C7 . . . . -109.3(3) ?
    N4 N3 C8 C7 . . . . 75.8(3) ?
    N1 C7 C8 N3 . . . . 174.7(2) ?
    N2 C7 C8 N3 . . . . -4.5(4) ?
    N5 N6 C9 N3 . . . . 0.2(4) ?
    N4 N3 C9 N6 . . . . -0.4(3) ?
    C8 N3 C9 N6 . . . . -175.8(3) ?
    C16 N7 C10 C11 . . . . 177.1(3) ?
    Ag1 N7 C10 C11 . . . . -8.1(4) ?
    C16 N7 C10 C15 . . . . -0.5(3) ?
    Ag1 N7 C10 C15 . . . . 174.33(18) ?
    N7 C10 C11 C12 . . . . -176.5(3) ?
    C15 C10 C11 C12 . . . . 0.9(4) ?
    C10 C11 C12 C13 . . . . -2.4(5) ?
    C11 C12 C13 C14 . . . . 2.2(5) ?
    C12 C13 C14 C15 . . . . -0.4(5) ?
    C16 N8 C15 C14 . . . . -178.1(3) ?
    C16 N8 C15 C10 . . . . 0.0(3) ?
    C13 C14 C15 N8 . . . . 176.8(3) ?
    C13 C14 C15 C10 . . . . -1.1(4) ?
    C11 C10 C15 N8 . . . . -177.5(2) ?
    N7 C10 C15 N8 . . . . 0.3(3) ?
    C11 C10 C15 C14 . . . . 0.9(4) ?
    N7 C10 C15 C14 . . . . 178.7(3) ?
    C10 N7 C16 N8 . . . . 0.6(3) ?
    Ag1 N7 C16 N8 . . . . -174.18(18) ?
    C10 N7 C16 C17 . . . . 178.0(2) ?
    Ag1 N7 C16 C17 . . . . 3.3(4) ?
    C15 N8 C16 N7 . . . . -0.4(3) ?
    C15 N8 C16 C17 . . . . -177.8(3) ?
    C18 N9 C17 C16 . . . . 137.7(3) ?
    N10 N9 C17 C16 . . . . -44.6(4) ?
    N7 C16 C17 N9 . . . . 136.4(3) ?
    N8 C16 C17 N9 . . . . -46.5(4) ?
    N11 N12 C18 N9 . . . . -0.4(4) ?
    N10 N9 C18 N12 . . . . 0.4(3) ?
    C17 N9 C18 N12 . . . . 178.4(3) ?
loop_
    _geom_hbond_atom_site_label_D
    _geom_hbond_atom_site_label_H
    _geom_hbond_atom_site_label_A
    _geom_hbond_site_symmetry_A
    _geom_hbond_distance_DH
    _geom_hbond_distance_HA
    _geom_hbond_distance_DA
    _geom_hbond_angle_DHA
    _geom_hbond_publ_flag
    N8 H8C O3 . 0.86 2.32 3.105(5) 153 yes
    N8 H8C O2 . 0.86 2.40 3.176(4) 151 yes
    N2 H2B O1 1_665 0.86 2.06 2.881(4) 159 yes
    C5 H5A O3 1_665 0.93 2.48 3.271(5) 143.0 no
    C8 H8A N11 2 0.97 2.55 3.388(4) 144.4 no
    C8 H8B N4 2_645 0.97 2.54 3.406(4) 148.2 no
    C8 H8B N5 2_645 0.97 2.53 3.476(4) 163.7 no
    C17 H17A N6 2_645 0.97 2.41 3.250(4) 144.5 no
    C18 H18A N10 2_545 0.93 2.50 3.346(4) 151.4 no
