# Supplementary material for: Bis{1-[(1H-benzimidazol-1-yl)methyl-κN 3]-1H-1,2,3,4-tetra­zole}silver(I) nitrate
Source: Acta Crystallogr Sect E Struct Rep Online. 2010 Feb 27;66(Pt 3):m340. doi: 10.1107/S1600536810006653 (PMC2983535; doi:10.1107/S1600536810006653)
Supplement: Supplementary file 2 [file e-66-0m340-Isup2.hkl]

# 
# h,k,l, Fc-squared, Fo-squared, sigma(Fo-squared) and status flag 
# 
data_I
_shelx_title ' p21n in P2(1)/n' 
_shelx_refln_list_code          4 
_shelx_F_calc_maximum      222.99 
_exptl_crystal_F_000      1144.00 
_reflns_d_resolution_high  0.7597 
 
loop_ 
 _symmetry_equiv_pos_as_xyz 
 'x, y, z' 
 '-x+1/2, y+1/2, -z+1/2' 
 '-x, -y, -z' 
 'x-1/2, -y-1/2, z-1/2' 
 
_cell_length_a    11.1248 
_cell_length_b     9.3276 
_cell_length_c    20.1890 
_cell_angle_alpha  90.000 
_cell_angle_beta   94.796 
_cell_angle_gamma  90.000 
 
_shelx_F_squared_multiplier     1.000 
 
loop_ 
 _refln_index_h 
 _refln_index_k 
 _refln_index_l 
 _refln_F_squared_calc 
 _refln_F_squared_meas 
 _refln_F_squared_sigma 
 _refln_observed_status 
   2   0   0     1638.29     1447.93     15.47 o 
   4   0   0       69.05       53.21      6.17 o 
   6   0   0    11768.51    12791.58     93.54 o 
   8   0   0     1097.94      936.12     19.94 o 
  10   0   0     3121.67     2969.85     84.26 o 
  12   0   0        2.87        9.67     25.11 o 
  14   0   0      572.21      576.59     86.61 o 
   1   1   0     5191.40     5496.35     31.43 o 
   2   1   0    20560.54    19996.15    250.81 o 
   3   1   0    10752.38    10904.02     49.26 o 
   4   1   0     8723.14     8798.38     41.92 o 
   5   1   0      456.26      441.60      7.91 o 
   6   1   0     2294.76     2188.03     26.18 o 
   7   1   0     2175.97     2107.30     25.96 o 
   8   1   0        7.41       10.05      3.19 o 
   9   1   0     3458.99     3331.45     36.85 o 
  10   1   0        2.25        2.62      2.66 o 
  11   1   0        3.36       16.91      9.87 o 
  12   1   0     2662.60     2747.83     52.33 o 
  13   1   0      116.48      131.16     23.80 o 
  14   1   0       57.69       51.12     19.44 o 
   0   2   0       97.79       98.12      8.76 o 
   1   2   0      385.34      369.52      6.45 o 
   2   2   0      568.48      555.01     12.60 o 
   3   2   0    11382.74    10991.05     79.56 o 
   4   2   0     1330.42     1325.79     13.39 o 
   5   2   0    10111.41     9764.47     57.70 o 
   6   2   0       57.82       42.56      5.94 o 
   7   2   0      109.57      107.79      8.91 o 
   8   2   0       16.53       10.56      4.33 o 
   9   2   0     1163.46     1173.38     20.83 o 
  10   2   0       58.56       51.10      8.70 o 
  11   2   0     1547.45     1675.70     56.23 o 
  12   2   0      846.49      797.76     47.14 o 
  13   2   0      738.69      841.52     44.09 o 
  14   2   0       67.11       68.42     17.09 o 
   1   3   0      241.05      170.82      7.05 o 
   2   3   0     5444.98     5191.76     28.32 o 
   3   3   0       46.36       31.89      4.39 o 
   4   3   0    15692.42    15849.93     98.87 o 
   5   3   0      290.60      241.20     10.37 o 
   6   3   0     1141.16     1001.19     11.79 o 
   7   3   0     1872.67     1850.74     26.78 o 
   8   3   0      293.30      326.68     14.79 o 
   9   3   0      608.37      610.94     25.68 o 
  10   3   0     1010.82     1098.48     34.76 o 
  11   3   0      305.97      276.24     31.68 o 
  12   3   0      236.94      233.56     32.92 o 
  13   3   0       45.56       33.14     16.87 o 
  14   3   0      284.54      262.86     38.01 o 
   0   4   0    16388.83    16250.20    158.03 o 
   1   4   0      465.11      439.02      8.78 o 
   2   4   0    11780.37    12373.22     78.33 o 
   3   4   0     1939.01     1891.99     34.92 o 
   4   4   0      462.67      471.00     18.17 o 
   5   4   0      851.35      861.94     15.83 o 
   6   4   0     5456.80     5582.13     55.09 o 
   7   4   0     1072.67     1143.87     27.82 o 
   8   4   0     2614.67     2639.26     43.75 o 
   9   4   0        9.65       14.96      6.18 o 
  10   4   0     1608.29     1510.10     49.21 o 
  11   4   0       66.94       94.14     21.68 o 
  12   4   0      139.68      158.41     27.97 o 
  13   4   0        0.96       21.23      8.69 o 
   1   5   0     5757.15     5957.64     49.51 o 
   2   5   0     2818.84     2978.09     42.43 o 
   3   5   0     3026.84     2942.74     40.68 o 
   4   5   0     2468.90     2537.71     36.38 o 
   5   5   0      251.75      275.35     20.69 o 
   6   5   0      268.77      266.02     21.82 o 
   7   5   0     2473.00     2503.54     36.34 o 
   8   5   0     1265.72     1201.60     35.40 o 
   9   5   0     1964.98     1906.73     30.81 o 
  10   5   0      524.19      505.97     28.12 o 
  11   5   0       22.24       15.51      8.72 o 
  12   5   0      328.56      301.82     48.29 o 
  13   5   0       34.30       39.74     12.84 o 
   0   6   0      186.47      239.61     26.60 o 
   1   6   0     1044.86     1046.47     18.59 o 
   2   6   0      855.72      904.33     24.56 o 
   3   6   0     1386.75     1331.43     26.94 o 
   4   6   0      102.06      116.16     13.03 o 
   5   6   0     5855.32     6037.33     73.52 o 
   6   6   0       55.01       71.66     11.60 o 
   7   6   0      115.92      118.35     15.22 o 
   8   6   0       98.90       73.63     11.85 o 
   9   6   0     1324.66     1232.87     36.17 o 
  10   6   0      129.66      140.26     25.27 o 
  11   6   0     1373.72     1541.02     44.25 o 
  12   6   0       23.96       14.27      9.37 o 
   1   7   0      366.87      330.27     26.09 o 
   2   7   0     1342.75     1376.75     31.61 o 
   3   7   0       21.16       35.85      9.80 o 
   4   7   0     1360.60     1424.99     29.75 o 
   5   7   0      308.11      306.17     33.53 o 
   6   7   0      179.67      170.45     20.01 o 
   7   7   0     1199.02     1151.06     31.07 o 
   8   7   0      129.45      165.57     16.83 o 
   9   7   0      280.41      224.63     26.28 o 
  10   7   0      220.83      190.57     31.30 o 
  11   7   0       16.19       23.94      8.74 o 
   0   8   0     3210.60     3234.88     68.91 o 
   1   8   0      249.23      265.55     24.37 o 
   2   8   0     2179.09     2171.77     42.09 o 
   3   8   0      163.50      181.13     20.02 o 
   4   8   0      393.83      386.56     23.25 o 
   5   8   0      838.47      890.75     24.71 o 
   6   8   0     1150.12     1102.16     31.17 o 
   7   8   0      284.57      317.96     24.16 o 
   8   8   0      621.50      732.84     39.94 o 
   9   8   0       27.85       29.93      8.46 o 
  10   8   0      149.52      100.34     15.62 o 
  11   8   0       32.32       46.13      8.95 o 
   1   9   0     1423.73     1483.66     32.43 o 
   2   9   0       33.64       33.37     10.86 o 
   3   9   0      344.78      358.39     32.73 o 
   4   9   0      375.78      381.59     35.59 o 
   5   9   0       59.79       56.50     12.54 o 
   6   9   0       25.69       41.19     10.31 o 
   7   9   0     1172.96     1251.28     44.01 o 
   8   9   0       39.55       42.68      9.59 o 
   9   9   0      108.74      113.80     16.01 o 
   0  10   0       29.62       38.62     11.55 o 
   1  10   0      174.53      192.37     23.54 o 
   2  10   0      283.49      259.60     33.01 o 
   3  10   0      997.55     1185.08     58.82 o 
   4  10   0       99.40      115.98     20.26 o 
   5  10   0      379.97      404.68     28.64 o 
   6  10   0        0.15       27.36      7.89 o 
   7  10   0       40.38       48.87     10.05 o 
   8  10   0       34.73       34.75     10.06 o 
   1  11   0       37.81       47.62     11.48 o 
   2  11   0      581.48      610.08     32.80 o 
   3  11   0        9.71       23.59      8.81 o 
   4  11   0      271.85      224.39     31.51 o 
   5  11   0       92.22       56.79     10.52 o 
   6  11   0      182.40      154.10     25.65 o 
   0  12   0      298.66      234.87     48.40 o 
   1  12   0       43.04       33.58     10.19 o 
   2  12   0       19.29       20.32      8.84 o 
   3  12   0      173.07      127.60     26.15 o 
 -13   0   1     2069.01     2146.39     75.33 o 
 -11   0   1      501.15      434.25     66.57 o 
  -9   0   1     1144.90     1129.98     24.94 o 
  -7   0   1    12394.57    12633.70    112.56 o 
  -5   0   1    11982.63    12101.29     98.50 o 
  -3   0   1     5425.67     5705.81     37.90 o 
   3   0   1     2621.34     2522.83     20.87 o 
   5   0   1     4770.77     4991.67     47.58 o 
   7   0   1     8421.96     8970.28    114.29 o 
   9   0   1     3055.52     3107.60     90.50 o 
  11   0   1      757.68      714.37     39.34 o 
  13   0   1        9.60       20.50     26.88 o 
 -14   1   1      363.64      344.05     47.05 o 
 -13   1   1      185.72      206.98     38.12 o 
 -12   1   1       36.54       37.92     13.51 o 
 -11   1   1      581.21      596.66     46.74 o 
 -10   1   1       19.26       32.38      4.89 o 
  -9   1   1     2835.61     2875.28     32.73 o 
  -8   1   1     4424.81     4679.09     53.52 o 
  -7   1   1       20.19       17.59      2.84 o 
  -6   1   1     3688.88     3599.36     28.69 o 
  -5   1   1     1650.53     1551.25     14.36 o 
  -4   1   1     2289.08     2123.94     13.81 o 
  -3   1   1     1069.57      934.60      9.36 o 
  -2   1   1       22.05       56.25      4.43 o 
  -1   1   1      290.67      304.02      3.71 o 
   0   1   1     9546.78     8941.20     61.12 o 
   1   1   1    16435.63    15449.86     87.22 o 
   2   1   1    10293.33     9812.75     47.68 o 
   3   1   1     6277.27     6330.41     30.52 o 
   4   1   1     1107.98      993.35     10.56 o 
   5   1   1     9512.05     9460.29     56.87 o 
   6   1   1       93.71       73.79      9.48 o 
   7   1   1     1066.55     1018.12     17.04 o 
   8   1   1     4479.73     4680.38     55.06 o 
   9   1   1        5.68       15.37      4.90 o 
  10   1   1      692.67      688.07     33.96 o 
  11   1   1      746.46      735.59     39.52 o 
  12   1   1      302.33      335.61     52.63 o 
  13   1   1     1048.34     1017.84     41.08 o 
  14   1   1        2.58       21.62      8.10 o 
 -14   2   1       23.84       30.88     15.33 o 
 -13   2   1        6.57       17.74     11.77 o 
 -12   2   1     1782.65     1824.61     50.64 o 
 -11   2   1      195.92      237.52     34.71 o 
 -10   2   1     1391.93     1339.10     27.80 o 
  -9   2   1      181.76      198.18     12.32 o 
  -8   2   1     2231.16     2153.39     29.87 o 
  -7   2   1       34.96       36.46      5.80 o 
  -6   2   1     1056.19      997.84     18.59 o 
  -5   2   1      156.72      191.87     10.96 o 
  -4   2   1    12274.32    11920.65     61.08 o 
  -3   2   1        9.25        8.46      2.95 o 
  -1   2   1     5816.50     6104.00     29.19 o 
   0   2   1      291.73      244.65      4.63 o 
   1   2   1       10.84       22.68      3.53 o 
   2   2   1      653.09      749.89      9.16 o 
   3   2   1     2905.93     2944.29     17.45 o 
   4   2   1    22467.39    22775.29    221.21 o 
   5   2   1      208.11      212.84     11.81 o 
   6   2   1     5223.90     5025.11     36.78 o 
   7   2   1       10.47       14.08      4.05 o 
   8   2   1     3072.55     3016.09     39.90 o 
   9   2   1       64.14       81.56     11.01 o 
  10   2   1       52.18       50.53      9.32 o 
  11   2   1      305.42      323.73     38.19 o 
  12   2   1     1417.84     1592.71     53.60 o 
  13   2   1        1.98       21.17      9.60 o 
  14   2   1      719.06      718.30     31.38 o 
 -14   3   1      222.94      179.38     42.08 o 
 -13   3   1       73.74       75.60     13.89 o 
 -12   3   1      245.46      243.44     37.84 o 
 -11   3   1     1933.68     1955.04     54.21 o 
 -10   3   1      172.58      139.75     17.99 o 
  -9   3   1     1894.38     1884.99     47.01 o 
  -8   3   1      371.79      331.03     19.96 o 
  -7   3   1       34.48       37.23      5.99 o 
  -6   3   1     1379.85     1379.56     23.27 o 
  -5   3   1      859.56      825.69     14.33 o 
  -4   3   1     3333.40     3427.17     34.57 o 
  -3   3   1    13196.07    13180.49     68.19 o 
  -2   3   1     3292.70     3186.58     19.06 o 
  -1   3   1     4205.98     3957.32     22.82 o 
   0   3   1    10596.10    10660.40     51.72 o 
   1   3   1      226.67      245.50      6.62 o 
   2   3   1      657.48      696.98     10.56 o 
   3   3   1     3984.84     3953.44     31.53 o 
   4   3   1      689.32      758.34     17.48 o 
   5   3   1     6541.17     6458.00     38.92 o 
   6   3   1       29.83       33.13      5.05 o 
   7   3   1     4848.31     5071.14     87.32 o 
   8   3   1     1120.46     1197.95     31.34 o 
   9   3   1      180.03      158.21     18.98 o 
  10   3   1     2332.86     2220.01     49.49 o 
  11   3   1      251.13      240.22     36.29 o 
  12   3   1        1.76       21.53      9.19 o 
  13   3   1      311.66      304.71     45.89 o 
  14   3   1        0.39       35.32      8.44 o 
 -13   4   1      424.96      407.98     40.90 o 
 -12   4   1       87.44       67.21     14.86 o 
 -11   4   1      151.77      127.31     25.15 o 
 -10   4   1      233.97      197.90     21.49 o 
  -9   4   1       46.78       59.17      9.69 o 
  -8   4   1        4.31        6.11      7.53 o 
  -7   4   1     5267.08     5459.61     82.85 o 
  -6   4   1      545.39      512.28     15.19 o 
  -5   4   1     5468.69     5306.96     51.29 o 
  -4   4   1      282.99      276.04     17.46 o 
  -3   4   1      805.36      822.62     28.01 o 
  -2   4   1      697.92      753.99     21.36 o 
  -1   4   1     6369.85     6224.90     37.79 o 
   0   4   1       31.24       40.87      5.62 o 
   1   4   1     8762.77     8457.84     55.32 o 
   2   4   1      209.98      230.30     15.11 o 
   3   4   1     5827.36     5801.72     46.47 o 
   4   4   1      770.81      707.97     23.21 o 
   5   4   1       36.57       47.32      9.56 o 
   6   4   1      238.60      267.30     18.03 o 
   7   4   1     5138.47     5485.74     76.52 o 
   8   4   1       16.15       16.59      7.82 o 
   9   4   1     6267.45     6696.12     79.80 o 
  10   4   1       30.32       14.14      6.18 o 
  11   4   1      826.53      870.40     59.82 o 
  12   4   1        5.56       24.82      8.47 o 
  13   4   1       81.98       49.46     10.96 o 
 -13   5   1        0.01        8.06      7.95 o 
 -12   5   1      127.66       83.15     24.14 o 
 -11   5   1       99.13       96.26     22.61 o 
 -10   5   1      233.90      235.00     27.98 o 
  -9   5   1     1889.10     1789.04     26.89 o 
  -8   5   1     1555.28     1653.11     31.87 o 
  -7   5   1       97.74       84.44     12.11 o 
  -6   5   1     2042.28     2176.69     37.25 o 
  -5   5   1       96.32       85.73     11.84 o 
  -4   5   1      386.51      334.16     16.37 o 
  -3   5   1     8468.63     8425.77     65.95 o 
  -2   5   1     2871.88     2855.81     39.92 o 
  -1   5   1      149.58      104.26     11.08 o 
   0   5   1     1531.18     1387.26     24.30 o 
   1   5   1       51.98       41.18      8.95 o 
   2   5   1     6888.07     7078.29     51.64 o 
   3   5   1      400.52      362.58     18.99 o 
   4   5   1      123.73      114.31     12.88 o 
   5   5   1     2043.65     2114.79     58.51 o 
   6   5   1      387.95      397.15     16.11 o 
   7   5   1      964.00      926.32     26.88 o 
   8   5   1     1209.56     1221.40     28.26 o 
   9   5   1      408.88      400.08     28.28 o 
  10   5   1     1568.57     1568.91     37.15 o 
  11   5   1      292.06      295.58     41.19 o 
  12   5   1      282.05      313.08     30.03 o 
  13   5   1      128.92       70.66     15.46 o 
 -12   6   1      522.61      493.09     52.26 o 
 -11   6   1       61.99       53.79     24.51 o 
 -10   6   1     1039.56     1054.00     31.00 o 
  -9   6   1      309.20      298.07     28.04 o 
  -8   6   1     1435.25     1342.63     35.64 o 
  -7   6   1       45.72       61.33     10.27 o 
  -6   6   1      767.85      836.69     30.89 o 
  -5   6   1        9.32       15.56      5.41 o 
  -4   6   1     4037.16     3985.28     62.39 o 
  -3   6   1        5.52       16.11      6.43 o 
  -2   6   1     7414.54     7471.61     67.89 o 
  -1   6   1      176.11      204.65     24.33 o 
   0   6   1      707.80      629.26     23.07 o 
   1   6   1      920.05      864.49     20.42 o 
   2   6   1      482.52      473.43     20.01 o 
   3   6   1      125.17      111.24     15.77 o 
   4   6   1     7494.50     7621.01    104.13 o 
   5   6   1        3.15       21.69      6.40 o 
   6   6   1     1179.62     1286.00     27.03 o 
   7   6   1      296.92      282.85     24.64 o 
   8   6   1      324.22      307.61     29.15 o 
   9   6   1        0.70       26.13      6.93 o 
  10   6   1      265.85      289.05     35.69 o 
  11   6   1      381.45      389.34     40.91 o 
  12   6   1      232.12      199.91     38.82 o 
 -12   7   1       71.91       54.96     16.85 o 
 -11   7   1      388.59      567.54     81.73 o 
 -10   7   1       68.91       50.73     10.09 o 
  -9   7   1      255.05      314.75     51.58 o 
  -8   7   1      378.87      351.54     25.44 o 
  -7   7   1        0.22       20.79      6.45 o 
  -6   7   1      271.04      254.68     28.75 o 
  -5   7   1      159.41      168.45     15.91 o 
  -4   7   1       66.59       45.84     10.39 o 
  -3   7   1     2702.78     2808.62     47.58 o 
  -2   7   1      314.45      365.52     27.69 o 
  -1   7   1     2501.72     2548.66     54.30 o 
   0   7   1      370.17      370.88     28.08 o 
   1   7   1      352.19      362.59     22.49 o 
   2   7   1      571.90      617.83     22.68 o 
   3   7   1     2298.99     2393.27     40.04 o 
   4   7   1      154.46      145.83     16.04 o 
   5   7   1     1719.89     1867.90     32.53 o 
   6   7   1      786.97      806.90     23.60 o 
   7   7   1     2651.80     2592.73     37.23 o 
   8   7   1       61.78       52.05     11.37 o 
   9   7   1      137.36      143.90     18.97 o 
  10   7   1        3.08       16.27      7.94 o 
  11   7   1       32.58       33.36     11.73 o 
 -11   8   1      194.33      163.99     30.06 o 
 -10   8   1      116.48      121.71     19.07 o 
  -9   8   1      400.80      415.85     49.85 o 
  -8   8   1       40.22       47.34     10.73 o 
  -7   8   1     1343.89     1342.74     31.91 o 
  -6   8   1      134.18      153.58     17.02 o 
  -5   8   1     2151.26     2279.31     60.38 o 
  -4   8   1      432.05      440.22     20.84 o 
  -3   8   1      214.64      215.50     23.49 o 
  -2   8   1        6.52        6.60      7.05 o 
  -1   8   1      430.00      433.00     19.18 o 
   0   8   1       79.16       59.40     15.00 o 
   1   8   1     4629.49     4692.67     68.35 o 
   2   8   1      150.88      160.50     16.65 o 
   3   8   1      778.45      772.98     27.92 o 
   4   8   1       63.14       46.33     15.25 o 
   5   8   1       43.67       33.27      8.98 o 
   6   8   1     1829.39     1969.93     50.63 o 
   7   8   1      828.65      811.45     23.43 o 
   8   8   1      410.85      395.73     27.69 o 
   9   8   1     1002.99      999.46     49.83 o 
  10   8   1        0.39       20.55      7.86 o 
  11   8   1      135.80      169.35     44.01 o 
  -9   9   1       88.91       55.90     12.96 o 
  -8   9   1      259.36      328.09     43.20 o 
  -7   9   1       44.75       58.07      8.64 o 
  -6   9   1     1737.03     1862.65     47.06 o 
  -5   9   1        2.87        5.01      7.96 o 
  -4   9   1       48.89       39.61     10.97 o 
  -3   9   1      191.43      203.98     29.46 o 
  -2   9   1       20.68       28.18      7.44 o 
  -1   9   1      273.67      237.42     23.93 o 
   0   9   1     1194.40     1288.83     30.32 o 
   1   9   1      595.90      669.95     34.32 o 
   2   9   1     1492.72     1477.21     63.75 o 
   3   9   1       27.23       30.47      6.16 o 
   4   9   1      100.86      105.81     16.60 o 
   5   9   1      278.14      246.94     32.36 o 
   6   9   1       73.25       64.84     11.84 o 
   7   9   1      160.59      125.30     19.36 o 
   8   9   1      188.71      183.20     25.30 o 
   9   9   1       75.17       65.59     12.50 o 
  -8  10   1       15.20       29.38      8.72 o 
  -7  10   1      294.07      258.49     33.08 o 
  -6  10   1        9.33       20.76      6.90 o 
  -5  10   1       19.80       15.92     12.77 o 
  -4  10   1      469.29      469.44     35.10 o 
  -3  10   1        4.53       18.33      7.55 o 
  -2  10   1      757.28      810.96     38.99 o 
  -1  10   1       38.20       37.32      8.01 o 
   0  10   1      457.35      434.56     33.88 o 
   1  10   1        9.83       36.54     11.51 o 
   2  10   1       97.57      103.12     16.56 o 
   3  10   1      239.42      243.99     30.12 o 
   4  10   1      451.34      459.80     26.70 o 
   5  10   1       36.99       32.05      7.30 o 
   6  10   1      415.84      397.49     34.64 o 
   7  10   1        5.32       18.79      7.25 o 
   8  10   1        5.58       21.79      6.94 o 
  -6  11   1       18.39       18.96      9.43 o 
  -5  11   1       92.57       89.52     12.87 o 
  -4  11   1        6.79       20.87      7.37 o 
  -3  11   1     1257.79     1469.73     91.95 o 
  -2  11   1       45.74       69.41     13.40 o 
  -1  11   1      177.22      156.90     25.54 o 
   0  11   1       12.66       22.88      8.46 o 
   1  11   1        1.95       22.85      8.63 o 
   2  11   1       53.32       38.83     10.51 o 
   3  11   1       78.10      111.92     18.35 o 
   4  11   1      190.61      161.70     27.35 o 
   5  11   1      208.54      236.24     31.26 o 
   6  11   1       62.80       52.49     11.59 o 
  -3  12   1        0.05       25.34      8.69 o 
  -2  12   1      101.92       95.87     20.25 o 
  -1  12   1       73.13       51.63     13.19 o 
   0  12   1       52.67       29.05     10.10 o 
   1  12   1       81.00       73.08     14.71 o 
   2  12   1       14.03       21.69      9.62 o 
 -14   0   2     1103.91     1050.54     54.35 o 
 -12   0   2      200.24      219.93     83.28 o 
 -10   0   2      633.55      622.69     67.59 o 
  -8   0   2     1677.16     1714.53     46.52 o 
  -6   0   2    22921.86    23292.07    182.59 o 
  -4   0   2    18312.42    18162.60    141.65 o 
  -2   0   2      110.96      152.04      8.18 o 
   2   0   2    13552.26    13353.52     82.82 o 
   4   0   2    21018.68    21224.89    154.84 o 
   6   0   2     1934.95     1991.75     30.94 o 
   8   0   2     5313.47     5693.02    122.36 o 
  10   0   2      756.97      803.97     38.60 o 
  12   0   2     1714.36     1794.60     62.97 o 
 -14   1   2       29.26       32.33     10.58 o 
 -13   1   2      933.97      861.70    168.89 o 
 -12   1   2      101.36       67.64     14.05 o 
 -11   1   2      884.32      922.01     38.51 o 
 -10   1   2     2626.76     2648.51     64.25 o 
  -9   1   2       66.98       74.05     12.34 o 
  -8   1   2      122.75      108.11      7.31 o 
  -7   1   2     3179.27     3131.00     32.95 o 
  -6   1   2      434.30      400.93      8.35 o 
  -5   1   2    21872.25    21947.69    119.32 o 
  -4   1   2     1974.52     1834.93     14.58 o 
  -3   1   2      438.11      493.38      6.50 o 
  -2   1   2     1210.12     1194.71     10.04 o 
  -1   1   2     6321.36     6168.51     32.60 o 
   0   1   2     8043.10     8008.95     39.64 o 
   1   1   2     1746.75     1707.69     12.84 o 
   2   1   2    11106.34    11204.67     50.12 o 
   3   1   2     1445.44     1350.33     15.41 o 
   4   1   2     1300.20     1262.24     11.47 o 
   5   1   2     2393.03     2474.69     20.45 o 
   6   1   2     6187.25     6347.25     38.08 o 
   7   1   2      766.80      694.32     13.13 o 
   8   1   2     6213.88     6281.15     77.65 o 
   9   1   2     1654.28     1665.71     35.44 o 
  10   1   2      421.75      390.70     19.22 o 
  11   1   2     1672.29     1679.68     52.97 o 
  12   1   2       22.77       27.84     13.62 o 
  13   1   2       23.92       43.70     12.36 o 
  14   1   2      345.94      252.69     35.81 o 
 -14   2   2       52.64       78.49     20.15 o 
 -13   2   2        1.01       20.63     12.80 o 
 -12   2   2       60.64       34.45     12.87 o 
 -11   2   2     1206.28     1229.56     70.95 o 
 -10   2   2       39.57       42.66     12.75 o 
  -9   2   2     6518.54     6913.22     75.49 o 
  -8   2   2      119.41      105.98      9.02 o 
  -7   2   2     4237.99     4287.91     33.99 o 
  -6   2   2     2112.75     2190.32     24.82 o 
  -5   2   2      361.41      407.96      7.28 o 
  -4   2   2     3844.67     4264.54     25.57 o 
  -3   2   2    19599.91    19590.07    101.08 o 
  -2   2   2    49724.31    52672.84    585.45 o 
  -1   2   2    31287.82    30755.16    195.07 o 
   0   2   2    15636.64    15594.67     79.40 o 
   1   2   2      285.46      289.65      5.49 o 
   2   2   2     3721.07     3818.51     21.82 o 
   3   2   2     7605.40     7644.08     37.25 o 
   4   2   2     2384.68     2576.17     20.95 o 
   5   2   2    11104.89    10991.58     60.51 o 
   6   2   2      754.13      738.93     26.79 o 
   7   2   2     4138.39     3889.57     36.38 o 
   8   2   2      162.79      148.13     12.37 o 
   9   2   2      608.23      640.65     18.43 o 
  10   2   2       10.89       21.97      5.84 o 
  11   2   2      816.58      825.09     38.37 o 
  12   2   2       12.24        7.57     12.09 o 
  13   2   2     1182.20     1171.62     64.45 o 
  14   2   2       49.76       30.15     16.51 o 
 -14   3   2       78.12       48.37     16.99 o 
 -13   3   2      338.34      327.69     45.33 o 
 -12   3   2      320.72      311.93     46.58 o 
 -11   3   2      680.49      674.54     31.02 o 
 -10   3   2     1927.59     1965.50     37.36 o 
  -9   3   2        2.07        9.65      6.17 o 
  -8   3   2     3230.72     3146.15     41.97 o 
  -7   3   2     1818.84     1740.34     22.81 o 
  -6   3   2       44.51       28.55      5.38 o 
  -5   3   2     4256.02     4151.35     32.94 o 
  -4   3   2     5615.77     5833.87     39.90 o 
  -3   3   2     3062.98     2895.36     21.95 o 
  -2   3   2     6144.31     5915.16     31.33 o 
  -1   3   2     2739.69     2836.94     18.16 o 
   0   3   2     2787.89     2537.45     16.08 o 
   1   3   2    15147.84    14884.69     67.36 o 
   2   3   2     2785.97     2746.03     19.55 o 
   3   3   2     9518.08     9525.98     57.44 o 
   4   3   2       98.26       71.97      6.84 o 
   5   3   2      246.24      260.56     11.60 o 
   6   3   2     6630.99     6866.46     56.13 o 
   7   3   2     1791.10     1870.33     38.22 o 
   8   3   2     1169.46     1228.59     26.04 o 
   9   3   2      189.25      181.36     20.51 o 
  10   3   2      263.84      260.78     34.92 o 
  11   3   2      870.39      814.10     48.81 o 
  12   3   2      182.65      182.81     27.13 o 
  13   3   2       28.08       29.37     11.51 o 
  14   3   2      348.74      292.89     42.87 o 
 -13   4   2      401.73      378.50     59.54 o 
 -12   4   2      507.13      478.86     51.98 o 
 -11   4   2       86.69       81.88     17.09 o 
 -10   4   2      192.44      212.49     13.74 o 
  -9   4   2        2.86       21.57     10.57 o 
  -8   4   2     1085.72     1165.08     29.92 o 
  -7   4   2      178.30      205.85     20.63 o 
  -6   4   2     8843.03     9029.92     74.35 o 
  -5   4   2      762.25      870.47     19.41 o 
  -4   4   2    10741.83    11057.01     81.15 o 
  -3   4   2     1326.75     1446.45     24.75 o 
  -2   4   2     1162.11     1110.07     14.72 o 
  -1   4   2       13.03       41.23      6.88 o 
   0   4   2     1303.18     1151.34     15.13 o 
   1   4   2      757.93      698.07     11.69 o 
   2   4   2    17770.48    17480.98    114.57 o 
   3   4   2      263.33      328.91     35.93 o 
   4   4   2     9700.64     9571.49     59.32 o 
   5   4   2      295.20      327.63     13.20 o 
   6   4   2      639.65      663.09     20.85 o 
   7   4   2        5.49       15.64      5.97 o 
   8   4   2      264.99      297.81     24.24 o 
   9   4   2      482.47      422.23     29.27 o 
  10   4   2     5092.90     5413.27     87.18 o 
  11   4   2       33.60       17.12     13.14 o 
  12   4   2      245.43      264.62     39.64 o 
  13   4   2       21.64       27.35     11.87 o 
 -13   5   2      164.71      122.86     19.81 o 
 -12   5   2        2.29       28.12     11.70 o 
 -11   5   2       55.68       68.01     14.42 o 
 -10   5   2      119.29      119.34     23.91 o 
  -9   5   2     1467.29     1406.41     25.03 o 
  -8   5   2       98.25      123.30     16.76 o 
  -7   5   2       28.56       47.22      8.93 o 
  -6   5   2      349.43      334.33     25.29 o 
  -5   5   2     6929.96     6933.75     76.19 o 
  -4   5   2        0.59       10.01      5.29 o 
  -3   5   2     6167.44     6292.64     57.45 o 
  -2   5   2     3894.98     3896.56     45.59 o 
  -1   5   2      147.73      152.37     12.82 o 
   0   5   2     1182.80     1087.11     23.84 o 
   1   5   2    12745.58    12727.61     81.33 o 
   2   5   2      136.87      135.99     16.55 o 
   3   5   2     2949.51     2691.01     58.21 o 
   4   5   2      407.77      359.24     13.29 o 
   5   5   2      601.45      620.00     21.64 o 
   6   5   2     1347.63     1285.04     29.44 o 
   7   5   2       76.18       99.63     14.80 o 
   8   5   2      586.30      575.96     28.93 o 
   9   5   2      630.81      658.82     22.68 o 
  10   5   2        0.38        9.92      6.21 o 
  11   5   2     1075.13     1150.62     40.12 o 
  12   5   2       16.20       11.90      9.39 o 
  13   5   2      380.90      304.55     45.95 o 
 -12   6   2      284.81      238.87     43.49 o 
 -11   6   2      639.34      685.69     50.93 o 
 -10   6   2      113.94      100.84     18.87 o 
  -9   6   2     1226.43     1328.26     33.20 o 
  -8   6   2     2184.16     2284.56     33.14 o 
  -7   6   2     1016.43      977.57     33.01 o 
  -6   6   2     1108.03     1095.35     30.89 o 
  -5   6   2      205.55      192.25     23.17 o 
  -4   6   2       71.96       74.57      9.61 o 
  -3   6   2     3819.26     3919.74     44.90 o 
  -2   6   2      206.08      215.96     22.05 o 
  -1   6   2     9880.73    10404.02    100.96 o 
   0   6   2      167.12      156.61     15.57 o 
   1   6   2        9.03       17.38      5.18 o 
   2   6   2       22.01       21.17      7.75 o 
   3   6   2      913.87      855.13     21.03 o 
   4   6   2     2310.91     2337.71     38.55 o 
   5   6   2     3493.96     3556.02     49.37 o 
   6   6   2        2.63        8.41      7.53 o 
   7   6   2     2679.23     2923.21     53.08 o 
   8   6   2        6.64       18.35      5.90 o 
   9   6   2      193.92      178.52     23.10 o 
  10   6   2        0.61       12.60      4.82 o 
  11   6   2       27.59       18.02     10.31 o 
  12   6   2       28.59       45.01      9.21 o 
 -12   7   2      243.31      249.98     43.40 o 
 -11   7   2      200.52      151.46     23.24 o 
 -10   7   2      266.35      278.15     44.28 o 
  -9   7   2       93.93       89.68     12.98 o 
  -8   7   2     1320.29     1298.84     45.36 o 
  -7   7   2      126.13      132.71     13.91 o 
  -6   7   2       51.46       57.32     13.01 o 
  -5   7   2      472.02      487.31     20.79 o 
  -4   7   2      564.52      655.23     25.00 o 
  -3   7   2       25.00       31.96      9.52 o 
  -2   7   2     1556.76     1581.83     31.38 o 
  -1   7   2       39.54       50.32     14.48 o 
   0   7   2     8691.42     9069.66     98.81 o 
   1   7   2      763.76      838.51     27.84 o 
   2   7   2      103.64      100.85     12.44 o 
   3   7   2      244.78      218.30     27.23 o 
   4   7   2      827.30      841.53     41.08 o 
   5   7   2      734.31      723.39     21.70 o 
   6   7   2     2936.43     3011.53     58.54 o 
   7   7   2     1353.64     1383.77     37.96 o 
   8   7   2      394.63      414.05     30.53 o 
   9   7   2      172.03      185.55     19.52 o 
  10   7   2      148.74      152.96     20.72 o 
  11   7   2      111.57       74.55     34.75 o 
 -11   8   2       39.90       48.41     14.36 o 
 -10   8   2       96.17       86.05     14.40 o 
  -9   8   2        5.22       14.23      7.71 o 
  -8   8   2       33.93       33.47      7.52 o 
  -7   8   2        1.02       11.15      8.01 o 
  -6   8   2     1984.19     2080.52     44.90 o 
  -5   8   2      281.09      281.44     27.52 o 
  -4   8   2      970.00      960.01     25.15 o 
  -3   8   2       40.23       68.95     13.39 o 
  -2   8   2      675.00      723.92     25.00 o 
  -1   8   2      433.76      525.05     26.65 o 
   0   8   2      882.17      876.46     29.05 o 
   1   8   2      136.66      110.51     14.31 o 
   2   8   2     2646.14     2710.38     52.33 o 
   3   8   2      168.49      183.78     19.16 o 
   4   8   2     1216.71     1283.06     43.13 o 
   5   8   2       32.18       27.31     11.31 o 
   6   8   2       80.89       68.49     13.03 o 
   7   8   2      121.32      115.13     14.37 o 
   8   8   2      526.23      566.65     29.11 o 
   9   8   2      258.86      264.22     29.46 o 
  10   8   2      411.43      371.92     26.92 o 
  -9   9   2       15.06       40.24      9.48 o 
  -8   9   2      280.49      242.67     28.78 o 
  -7   9   2      501.42      534.88     41.37 o 
  -6   9   2      119.24      105.82     17.50 o 
  -5   9   2      765.45      872.89     29.78 o 
  -4   9   2      374.91      385.43     38.37 o 
  -3   9   2      406.08      460.45     33.60 o 
  -2   9   2       11.03       20.32      6.33 o 
  -1   9   2       58.68       58.58     10.04 o 
   0   9   2      203.20      154.97     20.04 o 
   1   9   2     1781.69     1808.28     35.66 o 
   2   9   2       22.30       30.06      8.70 o 
   3   9   2       79.14       89.21     13.45 o 
   4   9   2      203.90      202.50     24.80 o 
   5   9   2      415.58      419.15     33.91 o 
   6   9   2      372.81      367.04     35.10 o 
   7   9   2       12.05       16.50      7.64 o 
   8   9   2        0.27        6.11      7.94 o 
   9   9   2      159.16       87.73     25.60 o 
  -8  10   2      375.51      352.43     45.10 o 
  -7  10   2      195.84      182.91     26.70 o 
  -6  10   2       20.24       27.56     10.10 o 
  -5  10   2      117.70      106.48     17.04 o 
  -4  10   2      140.64      141.62     16.89 o 
  -3  10   2      993.60      980.09     38.73 o 
  -2  10   2      168.28      171.76     22.97 o 
  -1  10   2      128.83      125.68     16.40 o 
   0  10   2       77.74       74.72     11.37 o 
   1  10   2      629.36      648.44     23.85 o 
   2  10   2      287.34      283.49     36.09 o 
   3  10   2      557.57      577.38     31.31 o 
   4  10   2      356.52      324.54     43.19 o 
   5  10   2      571.30      568.50     31.52 o 
   6  10   2      156.81      143.62     21.74 o 
   7  10   2      465.60      414.81     38.13 o 
   8  10   2       67.34       56.08     14.88 o 
  -6  11   2       15.34       26.21      9.07 o 
  -5  11   2      100.87       80.23     17.74 o 
  -4  11   2      432.85      469.27     32.19 o 
  -3  11   2        6.91       22.47      8.37 o 
  -2  11   2      507.13      619.11     46.74 o 
  -1  11   2       40.87       36.14     12.26 o 
   0  11   2        4.63       32.35     11.92 o 
   1  11   2      115.80      118.52     22.21 o 
   2  11   2      173.49      168.57     24.72 o 
   3  11   2       41.90       33.01      8.81 o 
   4  11   2      110.69       82.80     12.78 o 
   5  11   2        5.61       21.10      8.87 o 
   6  11   2      330.05      292.26     48.61 o 
  -2  12   2      183.21      136.79     24.64 o 
  -1  12   2       90.64       92.47     13.96 o 
   0  12   2      186.48      159.50     20.82 o 
   1  12   2       13.92       18.13      7.92 o 
   2  12   2      170.33      139.19     27.42 o 
 -13   0   3     1236.97     1608.26     70.47 o 
 -11   0   3     2004.84     2302.00     56.63 o 
  -9   0   3     1674.89     1685.95     81.38 o 
  -7   0   3      887.99      804.34     48.51 o 
  -5   0   3     9180.68     9498.38    119.64 o 
  -3   0   3      212.18      286.30     15.73 o 
  -1   0   3     1067.54      993.27     11.17 o 
   1   0   3     4090.04     4202.10     27.94 o 
   3   0   3    45054.04    43930.13    581.27 o 
   5   0   3     6827.53     5859.22     48.79 o 
   7   0   3     2325.17     2287.44     39.79 o 
   9   0   3      268.08      270.87     32.99 o 
  11   0   3     3669.46     3798.67    120.00 o 
  13   0   3     1004.42      873.80    110.44 o 
 -14   1   3      259.11      231.80     44.02 o 
 -13   1   3      796.27      769.86     71.14 o 
 -12   1   3      362.86      392.34     30.00 o 
 -11   1   3       66.83       46.52     19.15 o 
 -10   1   3      368.07      431.06     50.90 o 
  -9   1   3     1613.71     1642.13     51.30 o 
  -8   1   3       18.97       42.66     12.14 o 
  -7   1   3     1376.98     1251.33     27.47 o 
  -6   1   3     3893.96     3974.69     31.42 o 
  -5   1   3     1141.58     1092.28     12.09 o 
  -4   1   3     5331.23     5228.81     26.67 o 
  -3   1   3     9828.42    10260.09     50.94 o 
  -2   1   3     1268.16     1218.25     10.69 o 
  -1   1   3    11236.56    10627.10     68.95 o 
   0   1   3     2696.77     2799.52     14.00 o 
   1   1   3    16172.09    16370.23    109.29 o 
   2   1   3    33765.28    34647.82    282.40 o 
   3   1   3     4763.23     4924.82     25.98 o 
   4   1   3    13562.94    13009.74     63.34 o 
   5   1   3     1038.96     1069.95     16.27 o 
   6   1   3     8041.90     8301.09     55.51 o 
   7   1   3     4776.80     4815.04     38.14 o 
   8   1   3      303.02      333.14     14.57 o 
   9   1   3      480.15      455.59     23.25 o 
  10   1   3      536.67      533.31     18.67 o 
  11   1   3       14.48       23.39      8.85 o 
  12   1   3      991.65     1038.71     59.62 o 
  13   1   3        0.78       12.86     12.59 o 
  14   1   3      104.30       76.31     17.84 o 
 -14   2   3      326.77      275.14     43.23 o 
 -13   2   3       21.07       24.23     12.35 o 
 -12   2   3        2.90       14.05     11.46 o 
 -11   2   3       84.80       58.68     12.23 o 
 -10   2   3     1259.25     1268.06     40.08 o 
  -9   2   3      183.57      161.78     10.39 o 
  -8   2   3     6677.15     6962.45     78.11 o 
  -7   2   3      635.87      630.88     16.31 o 
  -6   2   3     4099.59     4097.27     27.93 o 
  -5   2   3      672.48      800.73     16.79 o 
  -4   2   3      149.99      161.82      6.40 o 
  -3   2   3     2887.74     3041.39     17.84 o 
  -1   2   3    10292.10    10266.19     55.18 o 
   0   2   3    17837.64    18165.25    130.82 o 
   1   2   3    14060.96    14562.15     65.36 o 
   2   2   3    15457.88    15732.32     70.03 o 
   3   2   3       51.76       40.81      4.30 o 
   4   2   3      768.91      732.31     12.21 o 
   5   2   3      219.73      202.18      7.67 o 
   6   2   3     4805.79     4760.24     45.55 o 
   7   2   3      610.71      595.53     23.57 o 
   8   2   3     7101.49     7375.71     54.73 o 
   9   2   3      118.09       93.38     10.25 o 
  10   2   3      305.31      299.36     22.25 o 
  11   2   3       12.16       15.57      7.21 o 
  12   2   3        8.25       17.80      8.35 o 
  13   2   3       15.82       22.03     10.75 o 
  14   2   3      623.25      617.18     49.92 o 
 -14   3   3       40.44       32.94     14.50 o 
 -13   3   3       53.51       43.48     12.01 o 
 -12   3   3      658.11      688.11     41.72 o 
 -11   3   3      743.49      748.21     40.10 o 
 -10   3   3      387.57      398.29     52.95 o 
  -9   3   3      261.84      237.11     17.03 o 
  -8   3   3       66.54       82.63      9.36 o 
  -7   3   3     3643.41     3609.67     32.82 o 
  -6   3   3     2941.66     2861.00     32.12 o 
  -5   3   3       64.80       82.43      9.12 o 
  -4   3   3     5343.41     5264.10     33.62 o 
  -3   3   3     1567.51     1523.17     14.10 o 
  -2   3   3      151.61      105.64      7.88 o 
  -1   3   3    15185.84    14615.16     69.00 o 
   0   3   3     1951.42     1933.20     15.37 o 
   1   3   3     1154.58     1099.60     12.71 o 
   2   3   3    10863.00    10528.00     52.77 o 
   3   3   3     3223.57     3346.93     26.33 o 
   4   3   3     7114.44     7106.84     56.59 o 
   5   3   3      208.05      193.07     12.09 o 
   6   3   3       51.75       47.95      8.63 o 
   7   3   3     2593.75     2460.73     38.20 o 
   8   3   3       41.22       39.40      6.71 o 
   9   3   3     2641.36     2718.83     72.41 o 
  10   3   3      791.98      751.34     20.06 o 
  11   3   3      419.23      371.85     38.33 o 
  12   3   3      339.48      319.94     54.70 o 
  13   3   3       72.54       62.79     14.33 o 
 -13   4   3      462.47      617.68     43.87 o 
 -12   4   3       46.70       62.56     13.01 o 
 -11   4   3     1571.76     1736.41     51.78 o 
 -10   4   3       93.46       98.38     14.34 o 
  -9   4   3     1185.10     1233.49     26.28 o 
  -8   4   3       39.12       31.38      7.49 o 
  -7   4   3      440.09      386.22     23.57 o 
  -6   4   3      458.41      526.07     16.85 o 
  -5   4   3     3342.40     3055.15     43.07 o 
  -4   4   3      928.63      906.26     20.75 o 
  -3   4   3    10341.91    10653.46     81.57 o 
  -2   4   3      836.89      676.63     23.46 o 
  -1   4   3      636.96      578.93     12.73 o 
   0   4   3      770.27      845.64     15.08 o 
   1   4   3     4027.32     3954.14     39.86 o 
   2   4   3     1955.72     2149.70     23.19 o 
   3   4   3    13208.67    13117.10     74.53 o 
   4   4   3       51.30       54.50      8.50 o 
   5   4   3     6119.99     6054.07     51.99 o 
   6   4   3      216.79      264.79     17.70 o 
   7   4   3       20.14        9.70      6.75 o 
   8   4   3        0.80       14.11      4.72 o 
   9   4   3      833.60      766.77     20.93 o 
  10   4   3     1381.47     1261.44     34.09 o 
  11   4   3     1698.47     1632.96     67.97 o 
  12   4   3        0.41       20.29      8.19 o 
  13   4   3      118.31      111.21     20.46 o 
 -13   5   3      152.70       93.71     18.38 o 
 -12   5   3     1028.58     1119.63     48.40 o 
 -11   5   3      137.16      109.81     17.58 o 
 -10   5   3      362.07      421.37     38.40 o 
  -9   5   3      600.71      563.21     25.38 o 
  -8   5   3       19.07       18.77      5.68 o 
  -7   5   3      215.21      296.78     16.88 o 
  -6   5   3     1884.90     1930.34     38.85 o 
  -5   5   3     1241.21     1291.71     30.06 o 
  -4   5   3     3800.27     3682.50     49.71 o 
  -3   5   3     1022.76     1183.87     24.74 o 
  -2   5   3     5365.10     5379.21     45.01 o 
  -1   5   3      652.56      618.97     15.43 o 
   0   5   3      111.01      140.97     15.95 o 
   1   5   3     1423.64     1382.20     24.85 o 
   2   5   3     3162.47     3115.67     41.28 o 
   3   5   3     2162.89     2094.77     38.19 o 
   4   5   3     5773.29     5858.95     65.33 o 
   5   5   3      788.41      920.46     34.87 o 
   6   5   3     1767.27     1877.10     30.54 o 
   7   5   3       77.17       95.66     14.65 o 
   8   5   3      378.59      399.42     31.72 o 
   9   5   3      130.71      161.14     21.37 o 
  10   5   3      361.79      322.46     21.61 o 
  11   5   3        2.12       15.19      7.25 o 
  12   5   3      687.38      691.99     43.37 o 
  13   5   3       32.54       17.69     10.94 o 
 -12   6   3        6.58       23.65     15.44 o 
 -11   6   3       14.30       21.77     12.63 o 
 -10   6   3      300.09      360.64     23.85 o 
  -9   6   3       57.78       48.39     14.96 o 
  -8   6   3     4880.36     5216.21     77.43 o 
  -7   6   3      724.49      731.83     22.32 o 
  -6   6   3     1717.73     1744.58     37.00 o 
  -5   6   3      339.25      399.72     26.87 o 
  -4   6   3      149.91      168.18     19.30 o 
  -3   6   3       87.09       98.37     16.25 o 
  -2   6   3     3621.31     3737.66     66.11 o 
  -1   6   3     1133.54     1251.17     25.72 o 
   0   6   3     9781.23     9898.69    125.42 o 
   1   6   3      235.16      252.69     27.51 o 
   2   6   3     1596.01     1400.55     27.77 o 
   3   6   3      434.78      469.92     21.57 o 
   4   6   3       45.92       51.70     10.31 o 
   5   6   3      855.66      908.22     25.45 o 
   6   6   3      836.79      918.09     24.68 o 
   7   6   3       68.95       68.53     12.26 o 
   8   6   3     2770.92     2836.31     47.06 o 
   9   6   3       24.72       27.39      8.93 o 
  10   6   3       20.78       22.92      6.06 o 
  11   6   3        0.68       17.11      6.59 o 
  12   6   3      111.90       67.59     20.95 o 
 -12   7   3       60.74       79.09     20.22 o 
 -11   7   3       22.84       37.03     13.68 o 
 -10   7   3      179.41      162.91     25.92 o 
  -9   7   3     1131.84     1239.57     43.48 o 
  -8   7   3     1114.66     1069.66     26.35 o 
  -7   7   3     1246.10     1365.98     28.85 o 
  -6   7   3      274.51      223.86     27.60 o 
  -5   7   3      200.93      220.84     22.75 o 
  -4   7   3      439.73      444.18     25.86 o 
  -3   7   3     1117.68     1179.93     33.96 o 
  -2   7   3     1112.95     1122.00     33.30 o 
  -1   7   3     3124.58     3002.20     49.79 o 
   0   7   3      211.43      236.79     23.18 o 
   1   7   3     2385.49     2287.33     43.71 o 
   2   7   3      614.23      575.72     22.98 o 
   3   7   3      328.50      332.15     25.93 o 
   4   7   3      682.77      677.84     24.42 o 
   5   7   3      391.45      403.72     17.89 o 
   6   7   3        1.57       11.52      6.38 o 
   7   7   3      920.39      890.39     43.72 o 
   8   7   3       88.53       90.74     14.46 o 
   9   7   3      865.97      956.31     29.81 o 
  10   7   3      659.38      746.83     40.22 o 
  11   7   3       23.48       57.85     19.35 o 
 -11   8   3      376.26      287.68     43.88 o 
 -10   8   3      162.89      133.38     22.46 o 
  -9   8   3       66.99       46.85     12.16 o 
  -8   8   3      124.08      103.58     16.86 o 
  -7   8   3      201.43      195.36     21.49 o 
  -6   8   3       60.49       45.31     13.05 o 
  -5   8   3     1346.83     1291.42     33.71 o 
  -4   8   3       42.40       40.00      9.93 o 
  -3   8   3      826.32      841.96     23.00 o 
  -2   8   3        1.48       17.26      6.56 o 
  -1   8   3       40.41       39.71      7.74 o 
   0   8   3      303.24      324.25     27.99 o 
   1   8   3      478.19      438.55     20.56 o 
   2   8   3     2318.03     2358.43     42.89 o 
   3   8   3     2069.39     2194.04     38.35 o 
   4   8   3       34.15       15.61      8.40 o 
   5   8   3      889.89      975.15     25.98 o 
   6   8   3        2.62       19.56      7.27 o 
   7   8   3        8.34       18.29      7.15 o 
   8   8   3       58.65       63.56     10.40 o 
   9   8   3      353.02      329.35     38.72 o 
  10   8   3       22.39       34.68     10.78 o 
  -9   9   3       40.61       25.80      9.26 o 
  -8   9   3       18.92       31.99      8.54 o 
  -7   9   3       12.16       25.76      8.32 o 
  -6   9   3      257.69      320.80     34.15 o 
  -5   9   3      187.60      209.70     24.86 o 
  -4   9   3     1256.52     1344.07     35.51 o 
  -3   9   3       37.43       34.78      8.37 o 
  -2   9   3      445.24      503.17     34.47 o 
  -1   9   3      312.08      305.59     32.72 o 
   0   9   3      139.62      122.99     17.41 o 
   1   9   3       94.95       90.45     17.01 o 
   2   9   3      114.14      123.75     19.07 o 
   3   9   3      109.12      106.62     12.05 o 
   4   9   3     1725.95     1851.40     33.61 o 
   5   9   3      803.42      786.08     28.19 o 
   6   9   3      536.92      585.80     38.89 o 
   7   9   3       88.42       80.28     14.46 o 
   8   9   3        4.49       21.59      8.27 o 
   9   9   3       59.17       58.43     16.21 o 
  -8  10   3      896.19      912.29     51.37 o 
  -7  10   3       41.64       92.73     22.35 o 
  -6  10   3      294.11      323.97     29.68 o 
  -5  10   3       40.13       42.18     12.32 o 
  -4  10   3      145.73      146.77     18.43 o 
  -3  10   3      122.46      130.16     21.79 o 
  -2  10   3     1001.56     1080.87     33.41 o 
  -1  10   3      137.57      133.27     23.89 o 
   0  10   3      305.71      330.42     29.63 o 
   1  10   3      456.51      472.37     42.03 o 
   2  10   3      785.45      866.76     59.81 o 
   3  10   3        4.54       12.14      6.86 o 
   4  10   3      175.31      129.59     17.38 o 
   5  10   3      335.72      384.33     24.56 o 
   6  10   3      352.24      324.24     43.06 o 
   7  10   3       48.12       44.49     11.08 o 
   8  10   3      353.69      329.39     43.96 o 
  -6  11   3       15.02       21.12      7.81 o 
  -5  11   3        7.49       20.56      7.13 o 
  -4  11   3       90.66       60.05     10.59 o 
  -3  11   3      116.16      122.37     18.35 o 
  -2  11   3       84.07       61.35     13.51 o 
  -1  11   3      246.11      244.26     28.98 o 
   0  11   3       34.75       37.70      9.32 o 
   1  11   3      370.70      349.72     35.88 o 
   2  11   3       48.79       43.96      9.25 o 
   3  11   3        9.46       15.63      7.87 o 
   4  11   3       32.30       47.68     10.87 o 
   5  11   3       46.60       44.21     17.84 o 
   6  11   3        4.34       15.45      8.45 o 
  -2  12   3        6.71       18.79      8.58 o 
  -1  12   3      256.42      181.98     27.57 o 
   0  12   3      133.59      112.65     19.57 o 
   1  12   3      354.20      295.14     33.77 o 
   2  12   3       12.10       23.81      8.90 o 
 -14   0   4      743.70      709.45     92.38 o 
 -12   0   4      439.04      514.76     73.46 o 
 -10   0   4     1483.43     1464.96     58.32 o 
  -8   0   4     2626.95     2668.90     55.95 o 
  -6   0   4     7588.02     7676.02    131.05 o 
  -4   0   4     8539.62     8294.53     71.74 o 
   0   0   4      187.31      176.49      4.71 o 
   2   0   4     3022.50     2802.09     31.14 o 
   4   0   4    13808.49    13784.55     99.01 o 
   6   0   4     8097.27     8163.40     95.36 o 
   8   0   4     1019.04     1006.92     41.42 o 
  10   0   4       99.66      138.36     31.61 o 
  12   0   4     3967.83     4346.70    105.01 o 
  14   0   4       49.27       33.00     14.11 o 
 -14   1   4      431.03      362.61     62.01 o 
 -13   1   4      249.21      250.52     43.68 o 
 -12   1   4       14.07       27.17      8.41 o 
 -11   1   4     2404.82     2380.93     85.22 o 
 -10   1   4      131.67      131.03     18.22 o 
  -9   1   4      604.58      706.95     52.31 o 
  -8   1   4     2515.12     2453.83     49.66 o 
  -7   1   4       88.83       87.16      9.31 o 
  -6   1   4     5950.40     5998.75     68.12 o 
  -5   1   4     2527.30     2556.47     20.33 o 
  -4   1   4     2574.54     2534.62     15.84 o 
  -3   1   4      454.92      338.17      6.46 o 
  -2   1   4    13252.14    13221.10     58.49 o 
  -1   1   4    26624.27    27304.93    181.51 o 
   0   1   4    18952.63    18743.64    144.01 o 
   1   1   4     1907.60     1971.99     15.25 o 
   2   1   4     4077.66     3973.49     21.76 o 
   3   1   4     4860.25     4725.33     32.04 o 
   4   1   4     3149.35     3265.41     23.16 o 
   5   1   4     5178.33     5138.37     33.44 o 
   6   1   4     5749.37     6228.53     52.27 o 
   7   1   4     1688.49     1562.03     26.73 o 
   8   1   4      837.31      831.84     27.04 o 
   9   1   4       21.66       23.37      7.09 o 
  10   1   4     1788.71     1772.86     32.50 o 
  11   1   4      281.65      307.10     21.78 o 
  12   1   4      120.19      105.24     20.60 o 
  13   1   4      777.84      805.31     42.11 o 
  14   1   4       17.99       15.70      8.81 o 
 -14   2   4       47.85       39.74     14.37 o 
 -13   2   4      926.10      947.05     61.26 o 
 -12   2   4       64.73       87.38     20.43 o 
 -11   2   4      406.35      382.77     45.99 o 
 -10   2   4        0.16       26.44      7.13 o 
  -9   2   4     3416.77     3521.02     50.53 o 
  -8   2   4      325.27      332.55     13.95 o 
  -7   2   4     3409.46     3306.91     29.31 o 
  -6   2   4      948.28     1048.00     23.86 o 
  -5   2   4     8092.90     8103.68     44.37 o 
  -4   2   4        0.25        7.12      2.83 o 
  -3   2   4      378.13      403.29      8.05 o 
  -2   2   4    12222.60    12463.51     56.47 o 
  -1   2   4      657.96      555.50      9.14 o 
   0   2   4      503.25      516.99      6.84 o 
   1   2   4    39161.54    37442.29    381.84 o 
   2   2   4     5077.09     4920.24     25.27 o 
   3   2   4     5187.61     4925.10     31.24 o 
   4   2   4     1549.07     1698.74     19.59 o 
   5   2   4      839.59      883.95     16.12 o 
   6   2   4      161.43      170.46     12.81 o 
   7   2   4     6434.71     6531.46     59.50 o 
   8   2   4      108.51      114.71     12.50 o 
   9   2   4     3308.52     3370.96     45.57 o 
  10   2   4      539.20      565.49     18.87 o 
  11   2   4      294.88      335.66     34.75 o 
  12   2   4       13.36       21.47     10.90 o 
  13   2   4       30.10       31.30      8.22 o 
  14   2   4       11.32       33.96     10.59 o 
 -14   3   4      143.39      144.54     26.30 o 
 -13   3   4        6.10       12.78      8.67 o 
 -12   3   4       19.78       41.08     12.27 o 
 -11   3   4     1345.54     1256.91     40.38 o 
 -10   3   4      580.42      611.16     33.06 o 
  -9   3   4      231.75      222.85     23.64 o 
  -8   3   4     1245.76     1314.13     18.23 o 
  -7   3   4     1061.76     1055.66     24.21 o 
  -6   3   4     3512.27     3524.90     38.28 o 
  -5   3   4     1274.46     1487.88     25.53 o 
  -4   3   4     1689.62     1646.31     19.01 o 
  -3   3   4     4899.39     4696.46     28.75 o 
  -2   3   4      882.05      761.43      8.87 o 
  -1   3   4    12615.96    12941.13     63.31 o 
   0   3   4     8991.91     8716.31     44.87 o 
   1   3   4     2152.02     2056.14     22.27 o 
   2   3   4     3786.15     3536.43     28.91 o 
   3   3   4     4317.80     4519.86     35.21 o 
   4   3   4      636.05      695.85     19.68 o 
   5   3   4     1390.35     1329.84     21.64 o 
   6   3   4      302.86      316.57     14.38 o 
   7   3   4      201.82      237.80     23.28 o 
   8   3   4     2334.36     2408.62     42.96 o 
   9   3   4      203.85      204.22     20.34 o 
  10   3   4     3240.71     3392.15     42.84 o 
  11   3   4      273.18      276.55     33.80 o 
  12   3   4      197.55      170.93     25.94 o 
  13   3   4      315.06      310.28     42.58 o 
 -13   4   4       12.28       17.85      9.19 o 
 -12   4   4      621.55      606.92     44.52 o 
 -11   4   4       73.67       73.64     18.15 o 
 -10   4   4     3350.84     3431.55    114.94 o 
  -9   4   4      314.53      381.83     23.03 o 
  -8   4   4      618.03      570.49     20.54 o 
  -7   4   4       23.74       41.68     11.62 o 
  -6   4   4        9.58       13.32      5.21 o 
  -5   4   4      101.04      106.63     10.06 o 
  -4   4   4    30193.21    31734.83    183.90 o 
  -3   4   4      533.37      534.52     12.69 o 
  -2   4   4     3380.77     2969.71     31.62 o 
  -1   4   4        0.75        5.52      3.83 o 
   0   4   4      755.13      732.93     15.85 o 
   1   4   4      741.96      675.89     18.86 o 
   2   4   4     3473.75     3578.07     31.41 o 
   3   4   4      871.20      831.55     13.66 o 
   4   4   4      417.52      396.17     12.92 o 
   5   4   4      768.02      808.33     22.24 o 
   6   4   4     4624.18     4808.01     70.85 o 
   7   4   4       50.04       48.78     11.31 o 
   8   4   4      309.65      307.16     17.59 o 
   9   4   4      403.12      408.09     33.14 o 
  10   4   4      562.89      568.43     22.24 o 
  11   4   4       16.82       25.62      6.27 o 
  12   4   4     1226.98     1351.94     36.62 o 
  13   4   4      287.20      242.38     35.99 o 
 -13   5   4      146.18      117.93     25.49 o 
 -12   5   4        2.55       27.91      8.48 o 
 -11   5   4      714.73      730.45     33.23 o 
 -10   5   4       75.40       71.07     16.22 o 
  -9   5   4     1601.54     1593.99     28.67 o 
  -8   5   4      264.97      225.85     19.37 o 
  -7   5   4       56.23       48.74      7.81 o 
  -6   5   4      634.99      604.10     22.45 o 
  -5   5   4     2388.27     2488.12     42.28 o 
  -4   5   4      288.90      238.97     14.96 o 
  -3   5   4     3154.95     3142.58     43.08 o 
  -2   5   4      201.87      223.39     19.45 o 
  -1   5   4     1711.55     1735.69     27.27 o 
   0   5   4     6005.00     6230.10     44.68 o 
   1   5   4     1443.17     1442.51     23.81 o 
   2   5   4     1088.99     1087.29     20.43 o 
   3   5   4     4036.96     4153.20     39.39 o 
   4   5   4      100.46       92.08     10.77 o 
   5   5   4     7866.16     8132.86    107.26 o 
   6   5   4      114.41      141.22     15.35 o 
   7   5   4      303.65      306.56     16.53 o 
   8   5   4     1121.04     1101.45     25.14 o 
   9   5   4       24.82       37.79      7.87 o 
  10   5   4      518.57      523.31     21.69 o 
  11   5   4      562.82      588.65     26.56 o 
  12   5   4       16.08       27.45     10.37 o 
 -12   6   4       39.69       21.94      9.62 o 
 -11   6   4      124.26      161.86     27.97 o 
 -10   6   4      136.60      138.50     20.23 o 
  -9   6   4      624.94      582.23     32.83 o 
  -8   6   4       81.75       66.98     11.39 o 
  -7   6   4     4951.96     5126.12     62.60 o 
  -6   6   4       11.68        3.34      8.93 o 
  -5   6   4      984.39      951.47     22.98 o 
  -4   6   4      459.90      456.22     35.36 o 
  -3   6   4        0.64       14.27      6.07 o 
  -2   6   4      334.53      373.58     21.61 o 
  -1   6   4     2847.66     2937.90     32.01 o 
   0   6   4      640.44      687.83     27.38 o 
   1   6   4     3230.20     3102.01     36.84 o 
   2   6   4      435.33      438.45     16.64 o 
   3   6   4     5236.58     5666.06     81.08 o 
   4   6   4       23.64       27.64      6.08 o 
   5   6   4      158.79      197.05     25.54 o 
   6   6   4       97.75       91.29     11.30 o 
   7   6   4     4758.97     4870.86     62.09 o 
   8   6   4      762.90      677.40     21.37 o 
   9   6   4     1474.99     1506.81     26.52 o 
  10   6   4        3.99       15.47      5.99 o 
  11   6   4      422.25      410.80     36.13 o 
  12   6   4        0.24       30.22     14.61 o 
 -11   7   4       32.92       30.10      9.59 o 
 -10   7   4       87.39       73.79     25.80 o 
  -9   7   4      413.49      470.99     44.33 o 
  -8   7   4      862.57      962.12     23.14 o 
  -7   7   4       97.38      104.53     12.79 o 
  -6   7   4     2502.02     2553.16     41.03 o 
  -5   7   4      155.92      167.48     19.37 o 
  -4   7   4      741.87      730.73     23.39 o 
  -3   7   4      920.31      881.03     26.01 o 
  -2   7   4      816.51      835.73     24.10 o 
  -1   7   4     1637.15     1616.19     32.47 o 
   0   7   4     2154.96     2155.83     33.68 o 
   1   7   4      165.33      222.06     27.98 o 
   2   7   4     1044.29     1061.33     29.07 o 
   3   7   4      974.58     1026.86     25.71 o 
   4   7   4      202.11      243.61     20.16 o 
   5   7   4     1049.00     1076.32     27.85 o 
   6   7   4       91.72       58.18      9.47 o 
   7   7   4       26.66       27.16      8.51 o 
   8   7   4     1908.67     1915.46     34.13 o 
   9   7   4       15.76       19.34      7.43 o 
  10   7   4      198.81      210.24     24.11 o 
  11   7   4      123.57      142.79     38.79 o 
 -11   8   4       48.39       29.15     13.20 o 
 -10   8   4      648.79      648.77     39.48 o 
  -9   8   4      231.19      271.53     40.81 o 
  -8   8   4       43.56       33.63     10.52 o 
  -7   8   4      470.80      523.29     24.15 o 
  -6   8   4        4.06       12.12      7.59 o 
  -5   8   4       56.58       55.48      9.31 o 
  -4   8   4     3604.76     3739.06     53.93 o 
  -3   8   4       22.14       20.89      6.52 o 
  -2   8   4      252.69      224.40     24.35 o 
  -1   8   4      156.08      180.59     17.58 o 
   0   8   4     2213.92     2216.50     41.73 o 
   1   8   4        3.80       24.56      6.78 o 
   2   8   4      610.56      639.85     38.67 o 
   3   8   4      237.58      240.86     26.09 o 
   4   8   4      192.85      208.53     26.01 o 
   5   8   4       16.23       17.05      7.33 o 
   6   8   4     1523.60     1610.32     35.66 o 
   7   8   4        2.93       28.43      8.38 o 
   8   8   4       61.84       67.38     12.00 o 
   9   8   4      197.82      196.20     24.70 o 
  10   8   4       59.16       44.32     17.53 o 
  -9   9   4      384.94      371.39     41.45 o 
  -8   9   4       10.58       32.84      8.25 o 
  -7   9   4      117.71      111.04     12.33 o 
  -6   9   4       70.93       63.59     10.65 o 
  -5   9   4      618.14      740.71     36.53 o 
  -4   9   4      294.76      273.74     35.91 o 
  -3   9   4     1049.26     1101.13     33.27 o 
  -2   9   4      520.99      488.85     23.36 o 
  -1   9   4      547.22      528.81     27.52 o 
   0   9   4       54.20       54.59     10.61 o 
   1   9   4        3.13       11.39      6.81 o 
   2   9   4      415.13      362.13     39.84 o 
   3   9   4       88.57       85.38     13.34 o 
   4   9   4        3.02       19.89      8.85 o 
   5   9   4     2001.56     2127.20     35.64 o 
   6   9   4       35.99       32.09      8.11 o 
   7   9   4      469.21      520.76     22.01 o 
   8   9   4      301.05      271.21     39.63 o 
   9   9   4        8.93       18.95      6.87 o 
  -8  10   4       21.31       38.36      9.14 o 
  -7  10   4      433.68      415.55     51.56 o 
  -6  10   4       11.72       16.96      7.68 o 
  -5  10   4      316.32      280.57     30.25 o 
  -4  10   4      284.23      312.04     33.86 o 
  -3  10   4       52.24       40.43      8.17 o 
  -2  10   4      649.99      666.83     36.76 o 
  -1  10   4      849.65      878.63     37.22 o 
   0  10   4       51.12       47.38      8.36 o 
   1  10   4     1865.62     2105.99     53.83 o 
   2  10   4      105.44       89.95     12.53 o 
   3  10   4      322.35      291.11     33.22 o 
   4  10   4      352.94      319.74     30.00 o 
   5  10   4      121.02      104.21     17.25 o 
   6  10   4       37.28       44.67     11.09 o 
   7  10   4      239.36      213.14     39.18 o 
  -6  11   4      127.50      117.78     22.96 o 
  -5  11   4        4.30       25.99      7.16 o 
  -4  11   4       73.39       37.22     10.01 o 
  -3  11   4      117.36       99.63     17.00 o 
  -2  11   4      222.26      168.58     25.70 o 
  -1  11   4       17.05       22.26      7.68 o 
   0  11   4      158.13      144.85     21.33 o 
   1  11   4       76.58       83.86     13.94 o 
   2  11   4      903.26      936.58     36.37 o 
   3  11   4      130.75      101.92     13.73 o 
   4  11   4       51.02       31.49     12.21 o 
   5  11   4      134.11       74.40     18.05 o 
  -2  12   4      265.37      246.46     25.28 o 
  -1  12   4        0.60       18.88      7.86 o 
   0  12   4       27.23       24.59      9.05 o 
   1  12   4       84.18       82.42     16.04 o 
 -13   0   5       26.05       33.86     33.42 o 
 -11   0   5     3818.47     4093.27    151.24 o 
  -9   0   5     2099.20     2159.30    165.31 o 
  -7   0   5     3730.27     3717.62     84.12 o 
  -5   0   5     3202.89     3020.69     39.93 o 
  -3   0   5    26416.61    25673.27    351.51 o 
  -1   0   5    22537.88    21573.00    305.99 o 
   1   0   5      787.68      788.24     10.32 o 
   3   0   5       34.18       40.33      5.69 o 
   5   0   5     4383.57     4123.47     55.25 o 
   7   0   5     6134.79     6288.89    123.72 o 
   9   0   5        2.69       16.53     11.88 o 
  11   0   5      399.19      393.48     36.45 o 
  13   0   5      535.12      463.57     85.92 o 
 -14   1   5        0.50       30.27      9.33 o 
 -13   1   5      936.48      902.03     39.32 o 
 -12   1   5       59.44       70.25     12.75 o 
 -11   1   5       46.22       60.50     11.62 o 
 -10   1   5     1231.78     1330.46     38.43 o 
  -9   1   5       98.45      129.69     21.88 o 
  -8   1   5     2380.28     2221.25     74.50 o 
  -7   1   5     4621.19     4682.68     64.75 o 
  -6   1   5        2.12        9.96      6.00 o 
  -5   1   5     6093.31     6027.95     41.72 o 
  -4   1   5     2775.34     2672.31     25.11 o 
  -3   1   5    10573.52    10567.19     50.09 o 
  -2   1   5    19411.17    18840.31    111.44 o 
  -1   1   5     9137.25     9123.29     48.34 o 
   0   1   5    20298.85    19464.27    154.33 o 
   1   1   5      989.55      967.14     10.11 o 
   2   1   5    13697.96    13830.67     61.96 o 
   3   1   5     1160.55     1027.79     10.49 o 
   4   1   5      986.23      957.59     11.32 o 
   5   1   5       37.86       64.94      7.11 o 
   6   1   5     9048.69     9311.21     83.23 o 
   7   1   5        3.79       11.54      5.10 o 
   8   1   5     1401.85     1381.05     35.85 o 
   9   1   5     1024.83     1066.06     26.73 o 
  10   1   5       78.74       90.13     14.68 o 
  11   1   5      304.33      301.11     23.29 o 
  12   1   5      333.67      394.34     34.44 o 
  13   1   5      115.80       85.39     22.47 o 
  14   1   5      388.06      317.61     45.90 o 
 -14   2   5      115.40       90.04     20.34 o 
 -13   2   5       18.08       21.22      7.40 o 
 -12   2   5      824.29      713.57     37.97 o 
 -11   2   5      115.54      149.36     19.20 o 
 -10   2   5      662.73      598.59     66.42 o 
  -9   2   5       75.89       75.73     16.37 o 
  -8   2   5     3306.07     3353.82     59.83 o 
  -7   2   5       48.17       53.43      6.10 o 
  -6   2   5    11187.04    11533.68     66.74 o 
  -5   2   5     2275.46     2290.68     23.77 o 
  -4   2   5    11231.94    10941.98     63.57 o 
  -3   2   5     1376.69     1499.63     14.56 o 
  -2   2   5     1150.40     1118.94     11.25 o 
  -1   2   5     1474.84     1462.60     12.38 o 
   0   2   5     2750.06     2650.19     14.94 o 
   1   2   5     5640.64     5487.40     37.31 o 
   2   2   5    18900.65    18703.94     92.46 o 
   3   2   5     1538.73     1785.64     17.65 o 
   4   2   5    10177.97    10037.53     58.30 o 
   5   2   5      184.82      212.73     11.90 o 
   6   2   5      369.11      359.01     15.91 o 
   7   2   5      140.47      152.37     19.02 o 
   8   2   5      924.46      899.20     34.78 o 
   9   2   5       35.71       23.62      6.45 o 
  10   2   5     5506.67     5561.68     53.87 o 
  11   2   5      551.77      523.45     24.76 o 
  12   2   5       88.48      125.31     21.22 o 
  13   2   5      138.62      114.52     18.73 o 
 -14   3   5      124.82      126.82     24.84 o 
 -13   3   5      542.25      540.84     57.32 o 
 -12   3   5        7.23       27.50     10.03 o 
 -11   3   5       49.53       30.32     13.98 o 
 -10   3   5        9.57       25.61     11.11 o 
  -9   3   5       57.79       63.50      9.89 o 
  -8   3   5     1020.87      951.78     14.30 o 
  -7   3   5     4873.02     4958.64     59.20 o 
  -6   3   5     1561.65     1551.35     19.84 o 
  -5   3   5       94.98       81.94      9.15 o 
  -4   3   5      697.01      710.38     12.17 o 
  -3   3   5    12429.22    12708.75     70.64 o 
  -2   3   5    17730.24    18528.93    134.50 o 
  -1   3   5      735.58      743.82     10.20 o 
   0   3   5       75.41       84.66      6.04 o 
   1   3   5    10096.53    10175.54     67.77 o 
   2   3   5     2009.75     2194.00     31.02 o 
   3   3   5    10473.01    10463.53     64.52 o 
   4   3   5     4993.70     5021.74     35.38 o 
   5   3   5     1056.32      951.28     16.69 o 
   6   3   5     2356.47     2213.63     33.26 o 
   7   3   5      451.10      433.59     19.20 o 
   8   3   5     3199.65     3188.79     52.19 o 
   9   3   5     1317.76     1453.75     31.13 o 
  10   3   5      167.62      129.48     20.23 o 
  11   3   5     1056.89     1134.26     46.28 o 
  12   3   5      699.46      624.89     32.38 o 
  13   3   5      121.87       75.40     16.99 o 
 -13   4   5        4.12       20.02     11.01 o 
 -12   4   5      112.40       88.82     30.93 o 
 -11   4   5     1675.95     1600.87     55.46 o 
 -10   4   5     1306.52     1249.19     43.58 o 
  -9   4   5     1840.89     1938.53     40.65 o 
  -8   4   5      130.78      106.98     18.47 o 
  -7   4   5      624.14      633.12     17.47 o 
  -6   4   5      478.99      477.23     27.99 o 
  -5   4   5     1077.89     1146.78     22.10 o 
  -4   4   5     2037.74     2009.83     29.14 o 
  -3   4   5    10891.94    11316.02     65.75 o 
  -2   4   5      751.54      786.14     12.84 o 
  -1   4   5     6141.74     5695.25     53.92 o 
   0   4   5     1021.42     1099.10     14.61 o 
   1   4   5      722.80      685.83     11.70 o 
   2   4   5     1431.21     1435.17     19.76 o 
   3   4   5     3178.53     3172.96     36.06 o 
   4   4   5       34.44       16.57      5.66 o 
   5   4   5    10486.78    10581.19     78.41 o 
   6   4   5      166.61      158.10     15.39 o 
   7   4   5     1198.29     1181.82     28.53 o 
   8   4   5       17.81       29.93     11.00 o 
   9   4   5      207.37      221.31     21.21 o 
  10   4   5      197.52      176.58     21.18 o 
  11   4   5      100.06      114.68     20.45 o 
  12   4   5       39.54       50.99     12.28 o 
  13   4   5      556.84      542.60     64.03 o 
 -13   5   5       86.08       67.54     15.59 o 
 -12   5   5      204.37      205.28     38.44 o 
 -11   5   5      457.47      368.60     62.04 o 
 -10   5   5     1484.52     1597.14     62.17 o 
  -9   5   5       10.50       22.51      7.01 o 
  -8   5   5      347.93      361.03     18.89 o 
  -7   5   5        0.69       17.82      6.20 o 
  -6   5   5       23.18       22.04      7.97 o 
  -5   5   5     1001.32      966.13     25.12 o 
  -4   5   5     4290.84     4365.23     48.71 o 
  -3   5   5     1772.27     1818.36     30.79 o 
  -2   5   5     5658.66     5681.83     51.22 o 
  -1   5   5       30.50       22.70      8.04 o 
   0   5   5     6185.55     6374.97     51.55 o 
   1   5   5     5286.45     5468.34     42.17 o 
   2   5   5        2.97       16.06      6.46 o 
   3   5   5     1030.81     1061.87     16.81 o 
   4   5   5      221.71      171.54     26.27 o 
   5   5   5      377.78      390.60     20.13 o 
   6   5   5     3227.55     3351.15     47.23 o 
   7   5   5       18.84       26.29      6.83 o 
   8   5   5     1705.64     1746.16     35.36 o 
   9   5   5     1328.20     1392.69     38.58 o 
  10   5   5       70.83       57.21     11.15 o 
  11   5   5      145.15      138.69     22.81 o 
  12   5   5      141.67      119.15     17.11 o 
 -12   6   5      559.43      485.12     53.44 o 
 -11   6   5       16.17       21.88     10.80 o 
 -10   6   5       51.97       39.99      9.76 o 
  -9   6   5       10.38       23.20      7.66 o 
  -8   6   5      183.11      165.18     19.11 o 
  -7   6   5      129.35      123.54     18.38 o 
  -6   6   5     3486.05     3671.48     81.55 o 
  -5   6   5        2.20        4.68      8.15 o 
  -4   6   5     1425.82     1453.29     28.18 o 
  -3   6   5      218.68      200.09     22.96 o 
  -2   6   5      825.00      786.53     21.22 o 
  -1   6   5     1124.75     1145.38     45.92 o 
   0   6   5     2543.37     2574.93     39.84 o 
   1   6   5      510.83      499.25     15.80 o 
   2   6   5     2978.47     2855.41     31.66 o 
   3   6   5       17.50       19.28      6.19 o 
   4   6   5     2296.08     2376.05     38.93 o 
   5   6   5      160.49      167.02     18.94 o 
   6   6   5      199.16      211.76     23.41 o 
   7   6   5      792.64      841.22     29.49 o 
   8   6   5     2433.62     2307.10     54.33 o 
   9   6   5      487.88      475.51     26.46 o 
  10   6   5      585.87      594.46     44.30 o 
  11   6   5       27.69       32.66      8.61 o 
  12   6   5      192.94      117.50     37.35 o 
 -11   7   5       64.05       44.49     15.00 o 
 -10   7   5      154.17      144.54     23.26 o 
  -9   7   5        0.64       23.54      6.68 o 
  -8   7   5      154.23      132.19     16.31 o 
  -7   7   5     1090.05     1177.21     34.42 o 
  -6   7   5     1385.43     1411.35     31.16 o 
  -5   7   5     1981.42     2005.45     34.22 o 
  -4   7   5        3.38       18.01      7.49 o 
  -3   7   5      147.24      159.41     16.24 o 
  -2   7   5      538.04      530.77     19.87 o 
  -1   7   5      990.13     1034.65     24.81 o 
   0   7   5     1260.02     1314.05     35.10 o 
   1   7   5      614.70      647.60     31.78 o 
   2   7   5       26.37       22.98      8.52 o 
   3   7   5     3304.78     3387.44     55.72 o 
   4   7   5      414.22      377.58     33.55 o 
   5   7   5      381.34      381.17     24.35 o 
   6   7   5      553.78      492.08     29.05 o 
   7   7   5       74.11       67.98     17.21 o 
   8   7   5      124.03      124.95     19.70 o 
   9   7   5      655.65      822.82     43.26 o 
  10   7   5       90.29       95.04     17.18 o 
  11   7   5      707.24      656.73     54.67 o 
 -10   8   5      210.49      176.10     31.38 o 
  -9   8   5      963.64      988.13     34.50 o 
  -8   8   5       79.09       66.45     13.43 o 
  -7   8   5      470.85      468.80     26.57 o 
  -6   8   5      501.90      486.96     29.24 o 
  -5   8   5      362.80      456.06     29.57 o 
  -4   8   5        9.06       21.51      9.07 o 
  -3   8   5      250.56      310.67     37.34 o 
  -2   8   5        6.68       21.60      8.09 o 
  -1   8   5     2883.43     2954.74     44.99 o 
   0   8   5      797.30      865.57     27.05 o 
   1   8   5      233.95      247.26     31.88 o 
   2   8   5      130.85      139.05     17.37 o 
   3   8   5       75.67       99.14     12.60 o 
   4   8   5      109.10      119.80     19.93 o 
   5   8   5     2426.65     2376.49     53.44 o 
   6   8   5      207.05      164.59     20.96 o 
   7   8   5      826.22      890.08     26.60 o 
   8   8   5        2.01       12.53      8.66 o 
   9   8   5      122.06       97.58     19.31 o 
  10   8   5        2.28       22.37      9.50 o 
  -9   9   5      200.75      177.02     27.75 o 
  -8   9   5      521.12      554.61     44.76 o 
  -7   9   5      295.29      271.90     36.78 o 
  -6   9   5       22.85       31.92      7.41 o 
  -5   9   5       85.38       79.23     12.35 o 
  -4   9   5      411.71      473.94     31.93 o 
  -3   9   5       77.84       74.88     11.61 o 
  -2   9   5      687.95      710.97     28.32 o 
  -1   9   5       12.08       19.30      7.56 o 
   0   9   5     1708.84     1708.35     35.59 o 
   1   9   5        6.42       21.60      8.28 o 
   2   9   5        6.55       21.97      8.47 o 
   3   9   5      456.33      443.68     35.34 o 
   4   9   5      249.87      234.11     32.26 o 
   5   9   5       18.05       25.68      9.75 o 
   6   9   5      822.70      893.40     44.93 o 
   7   9   5      172.65      170.65     24.52 o 
   8   9   5      216.23      215.70     34.53 o 
   9   9   5      147.81      117.66     24.55 o 
  -8  10   5       23.92       36.61     10.15 o 
  -7  10   5       10.05       17.61      5.06 o 
  -6  10   5      511.89      531.49     29.10 o 
  -5  10   5        0.52       21.77      8.61 o 
  -4  10   5      597.57      618.42     46.39 o 
  -3  10   5      433.13      482.76     25.51 o 
  -2  10   5      230.16      254.43     25.30 o 
  -1  10   5       43.39       57.02     13.05 o 
   0  10   5      864.32      858.23     39.71 o 
   1  10   5       26.84       46.24     11.41 o 
   2  10   5      103.35       92.26     15.18 o 
   3  10   5        8.03       18.59      8.62 o 
   4  10   5      300.86      257.19     33.81 o 
   5  10   5       27.43       41.48     11.91 o 
   6  10   5      169.07      161.71     30.08 o 
   7  10   5      114.76      107.24     14.51 o 
  -6  11   5      181.21      130.45     21.47 o 
  -5  11   5      400.44      376.71     29.79 o 
  -4  11   5        5.69       15.19      8.24 o 
  -3  11   5      111.24       94.88     16.94 o 
  -2  11   5        3.94       25.17     10.22 o 
  -1  11   5       11.27       30.52      9.08 o 
   0  11   5      103.67       90.80     11.98 o 
   1  11   5       25.34       41.76     12.08 o 
   2  11   5        1.04       20.05      7.16 o 
   3  11   5      671.41      751.01     64.19 o 
   4  11   5       27.15       34.75     14.37 o 
   5  11   5      148.99      162.84     32.47 o 
  -1  12   5      156.62      101.15     16.54 o 
   0  12   5       20.47       31.33      7.13 o 
   1  12   5       23.19       21.63     10.21 o 
 -14   0   6      291.55      235.79     61.93 o 
 -12   0   6       90.50       91.39     24.80 o 
 -10   0   6     2488.28     2732.71    121.86 o 
  -8   0   6     2764.42     2678.46    131.75 o 
  -6   0   6     6179.89     6013.96    101.90 o 
  -4   0   6     1636.99     1788.43     20.23 o 
  -2   0   6     1524.19     1482.67     21.89 o 
   0   0   6    25225.39    25421.83    350.34 o 
   2   0   6      456.59      361.15     11.68 o 
   4   0   6       98.79       69.34     11.00 o 
   6   0   6    23805.32    24559.01    136.97 o 
   8   0   6     2168.69     2125.38     43.94 o 
  10   0   6      202.21      205.40     30.87 o 
  12   0   6       46.63       60.33     22.48 o 
 -14   1   6       16.74       23.41     10.29 o 
 -13   1   6        3.34       16.39      9.31 o 
 -12   1   6      550.48      614.95     33.33 o 
 -11   1   6       23.02       15.43      7.63 o 
 -10   1   6      828.17      847.15     38.18 o 
  -9   1   6     1244.32     1305.10     37.01 o 
  -8   1   6       46.76       31.32     11.66 o 
  -7   1   6     7356.89     7442.00    119.16 o 
  -6   1   6     3717.88     3874.06     24.59 o 
  -5   1   6     1730.98     1665.18     25.44 o 
  -4   1   6     2311.24     2151.45     16.32 o 
  -3   1   6     6770.70     6937.09     33.69 o 
  -2   1   6      407.23      326.16      5.64 o 
  -1   1   6       96.58      132.70      5.84 o 
   0   1   6       26.67       18.79      2.58 o 
   1   1   6       15.66       15.19      2.59 o 
   2   1   6    14743.83    14757.98     66.56 o 
   3   1   6      689.99      658.30      8.06 o 
   4   1   6     2048.79     1784.92     20.91 o 
   5   1   6      482.74      399.67     11.44 o 
   6   1   6     4726.55     4861.84     52.89 o 
   7   1   6     6725.45     6710.40     91.82 o 
   8   1   6        0.60       18.57      5.10 o 
   9   1   6     1786.41     1768.82     40.00 o 
  10   1   6      987.27     1012.80     29.54 o 
  11   1   6      130.32      118.88     16.30 o 
  12   1   6      972.49     1062.65     74.62 o 
  13   1   6      567.82      522.99     68.09 o 
 -14   2   6        0.70       26.95      9.79 o 
 -13   2   6      932.29      883.85     54.54 o 
 -12   2   6      255.27      265.60     36.53 o 
 -11   2   6     1300.21     1419.20     50.62 o 
 -10   2   6       16.21        5.64     10.45 o 
  -9   2   6      949.14      957.01     33.12 o 
  -8   2   6      607.24      654.33     21.47 o 
  -7   2   6      776.68      768.75     13.36 o 
  -6   2   6      852.54     1049.69     17.38 o 
  -5   2   6     8208.13     8121.08     42.30 o 
  -4   2   6     2501.01     2569.69     22.82 o 
  -3   2   6     7280.25     7104.46     37.02 o 
  -2   2   6      838.48      891.29      8.90 o 
  -1   2   6      531.51      533.21      6.80 o 
   0   2   6       17.41       15.82      2.93 o 
   1   2   6     7582.52     7674.53     41.15 o 
   2   2   6      419.00      370.40     11.78 o 
   3   2   6    12396.84    12070.29     69.04 o 
   4   2   6      321.85      328.61      9.99 o 
   5   2   6     7801.28     7807.91     54.11 o 
   6   2   6       56.01       49.71      6.55 o 
   7   2   6     1928.49     1944.10     47.10 o 
   8   2   6       51.17       60.08      9.61 o 
   9   2   6     3029.50     3031.13     44.90 o 
  10   2   6      214.37      131.21     21.02 o 
  11   2   6     1054.30     1120.74     42.70 o 
  12   2   6       36.19       32.12     12.27 o 
  13   2   6      497.44      533.45     37.63 o 
 -14   3   6      183.01      158.59     34.73 o 
 -13   3   6        7.98       26.04      8.63 o 
 -12   3   6      852.72     1183.84    103.88 o 
 -11   3   6        1.20       29.37      7.99 o 
 -10   3   6     1121.29     1115.70     47.38 o 
  -9   3   6      477.42      509.23     16.81 o 
  -8   3   6      553.46      487.91     15.54 o 
  -7   3   6     1273.05     1226.89     19.84 o 
  -6   3   6      837.73      729.58     12.36 o 
  -5   3   6    10760.40    11715.00     71.35 o 
  -4   3   6     9197.58     9333.40     48.83 o 
  -3   3   6     3766.81     3654.18     26.01 o 
  -2   3   6     3091.49     3023.48     20.97 o 
  -1   3   6     3514.15     3256.86     22.72 o 
   0   3   6        0.60        8.39      3.79 o 
   1   3   6     9866.23    10202.80     63.61 o 
   2   3   6    11862.06    12316.80     74.77 o 
   3   3   6      343.46      299.13     14.12 o 
   4   3   6    20337.18    21645.28    115.26 o 
   5   3   6     1302.74     1239.04     20.00 o 
   6   3   6      461.77      399.16     12.29 o 
   7   3   6     1203.40     1228.40     24.37 o 
   8   3   6       13.47        9.90      5.81 o 
   9   3   6      728.78      796.87     25.87 o 
  10   3   6      856.02      833.98     31.03 o 
  11   3   6       55.48       66.62     13.66 o 
  12   3   6      209.27      177.75     31.86 o 
  13   3   6      374.67      367.48     50.46 o 
 -13   4   6        6.28       14.49      7.75 o 
 -12   4   6       19.50       14.51      9.68 o 
 -11   4   6        1.58       17.72      9.78 o 
 -10   4   6     3945.54     4060.57     89.36 o 
  -9   4   6       60.61       65.80     11.76 o 
  -8   4   6     2861.51     2988.45     49.47 o 
  -7   4   6      143.15      155.27     15.99 o 
  -6   4   6     1273.10     1319.73     21.83 o 
  -5   4   6      430.11      449.06     21.32 o 
  -4   4   6     2940.32     2988.38     36.18 o 
  -3   4   6     1150.31     1160.54     19.83 o 
  -2   4   6     1532.45     1227.25     16.23 o 
  -1   4   6      118.32      170.42     13.83 o 
   0   4   6     9594.09     9331.97     50.32 o 
   1   4   6     2323.83     2574.05     27.71 o 
   2   4   6     7868.11     8065.93     46.40 o 
   3   4   6        9.99        9.00      4.88 o 
   4   4   6     1979.15     1945.71     54.73 o 
   5   4   6       81.23       81.90     10.35 o 
   6   4   6     2907.83     3043.37     49.14 o 
   7   4   6      103.64      118.43     13.72 o 
   8   4   6     1947.67     1941.60     34.69 o 
   9   4   6        1.84       23.71      5.06 o 
  10   4   6      287.81      303.45     24.86 o 
  11   4   6       74.53       60.25     10.83 o 
  12   4   6        8.07       47.00     12.48 o 
  13   4   6      340.80      281.57     63.74 o 
 -13   5   6       17.86       20.18      8.46 o 
 -12   5   6       87.25       91.36     21.26 o 
 -11   5   6      166.57      173.45     26.27 o 
 -10   5   6      597.60      570.18     43.59 o 
  -9   5   6      981.72     1089.13     40.64 o 
  -8   5   6       36.76       40.13      8.05 o 
  -7   5   6      205.94      246.19     22.83 o 
  -6   5   6      171.46      179.30     19.07 o 
  -5   5   6     1159.42     1139.01     28.44 o 
  -4   5   6     2643.22     2736.64     41.46 o 
  -3   5   6      886.30      822.94     15.80 o 
  -2   5   6     4053.15     4154.60     62.69 o 
  -1   5   6     4195.41     4042.77     29.01 o 
   0   5   6        0.31        2.44      3.56 o 
   1   5   6     4238.51     4040.26     31.73 o 
   2   5   6     5968.02     6093.37     46.46 o 
   3   5   6      179.98      191.07     16.71 o 
   4   5   6      540.04      457.97     19.76 o 
   5   5   6      139.27      140.17     14.04 o 
   6   5   6     1522.99     1536.68     32.19 o 
   7   5   6     2520.19     2699.59     43.51 o 
   8   5   6     1237.70     1334.09     37.95 o 
   9   5   6     1938.69     2016.12     58.64 o 
  10   5   6      113.10      110.18     13.01 o 
  11   5   6      188.26      177.18     23.53 o 
  12   5   6      102.99       87.66     22.65 o 
 -12   6   6      164.52      139.52     22.12 o 
 -11   6   6      359.54      364.83     56.93 o 
 -10   6   6      158.43      179.15     34.92 o 
  -9   6   6      413.08      382.42     32.86 o 
  -8   6   6      119.65       93.97     17.32 o 
  -7   6   6      816.21      792.14     27.84 o 
  -6   6   6        1.34       17.70      6.23 o 
  -5   6   6     1341.40     1391.06     32.22 o 
  -4   6   6      149.28      144.23     16.36 o 
  -3   6   6     2770.44     2892.17     47.54 o 
  -2   6   6     2137.09     2156.09     43.67 o 
  -1   6   6      231.71      261.36     18.28 o 
   0   6   6     1673.28     1730.31     30.49 o 
   1   6   6     1766.92     1688.22     34.68 o 
   2   6   6       22.84       20.54      6.13 o 
   3   6   6     4919.16     4804.60     70.46 o 
   4   6   6       55.68       64.59     11.86 o 
   5   6   6     1376.52     1317.28     27.63 o 
   6   6   6        2.83       20.85      5.69 o 
   7   6   6      238.77      220.80     25.17 o 
   8   6   6      270.63      283.89     27.35 o 
   9   6   6      194.61      175.38     22.70 o 
  10   6   6      229.56      228.25     26.65 o 
  11   6   6     1245.36     1332.49     40.02 o 
  12   6   6       89.52       95.42     30.69 o 
 -11   7   6       18.73       46.79     13.95 o 
 -10   7   6      106.93       82.08     21.98 o 
  -9   7   6       95.95       87.15     14.44 o 
  -8   7   6       77.19       91.62     12.02 o 
  -7   7   6      318.13      353.93     28.48 o 
  -6   7   6     1964.56     2028.58     32.76 o 
  -5   7   6      750.77      849.52     24.87 o 
  -4   7   6      947.15     1056.43     51.81 o 
  -3   7   6       19.80       26.97      8.09 o 
  -2   7   6     3528.32     3564.57     72.97 o 
  -1   7   6      300.04      293.67     17.64 o 
   0   7   6      537.19      551.90     19.33 o 
   1   7   6      485.10      517.31     34.81 o 
   2   7   6     1686.68     1757.53     51.09 o 
   3   7   6       40.79       34.92      6.60 o 
   4   7   6     4869.82     5037.71     61.38 o 
   5   7   6        8.40       14.33      6.55 o 
   6   7   6      265.72      260.11     29.72 o 
   7   7   6      444.43      426.12     34.84 o 
   8   7   6      109.38      103.92     14.67 o 
   9   7   6        0.97       21.16      7.89 o 
  10   7   6       62.66       55.92     15.32 o 
  11   7   6       58.02       52.72     12.94 o 
 -10   8   6      263.70      241.46     42.24 o 
  -9   8   6        7.89       20.39      6.85 o 
  -8   8   6      994.35      994.66     39.33 o 
  -7   8   6       61.65       69.00     11.30 o 
  -6   8   6     1228.88     1335.43     29.44 o 
  -5   8   6      731.64      765.82     38.88 o 
  -4   8   6      232.60      243.68     27.30 o 
  -3   8   6       32.91       46.75      9.88 o 
  -2   8   6     2576.94     2689.50     80.33 o 
  -1   8   6      548.62      510.22     26.85 o 
   0   8   6     2045.28     2091.35     41.08 o 
   1   8   6        0.93       13.00      8.30 o 
   2   8   6      449.92      466.32     34.37 o 
   3   8   6       33.45       48.43      7.90 o 
   4   8   6      131.74      150.20     18.58 o 
   5   8   6      858.47      889.06     23.50 o 
   6   8   6     1472.27     1496.92     28.70 o 
   7   8   6      144.90      154.82     22.27 o 
   8   8   6      355.19      319.77     36.41 o 
   9   8   6       32.40       28.55      9.19 o 
  10   8   6        0.63       26.13      7.19 o 
  -9   9   6      576.71      614.70     37.40 o 
  -8   9   6      148.91      115.61     17.95 o 
  -7   9   6      500.74      459.05     36.24 o 
  -6   9   6       75.40       56.07     12.25 o 
  -5   9   6       34.54       42.26      9.18 o 
  -4   9   6      807.24      787.46     29.60 o 
  -3   9   6      221.73      227.70     23.89 o 
  -2   9   6        1.97       18.10      6.20 o 
  -1   9   6      568.50      585.87     20.65 o 
   0   9   6       44.73       43.57     11.77 o 
   1   9   6      377.82      415.08     31.89 o 
   2   9   6       52.86       52.09     11.08 o 
   3   9   6       74.93       69.02     11.65 o 
   4   9   6      129.18      101.36     15.64 o 
   5   9   6       19.60       28.36      8.81 o 
   6   9   6        0.00       20.84      8.86 o 
   7   9   6     1089.30     1123.97     36.97 o 
   8   9   6       18.87       29.05     10.28 o 
   9   9   6      218.74      190.79     33.99 o 
  -8  10   6        7.94       26.46     14.85 o 
  -7  10   6        6.62       26.16      7.86 o 
  -6  10   6        3.71       11.98      6.84 o 
  -5  10   6      360.79      387.66     30.90 o 
  -4  10   6      103.61      109.45     13.26 o 
  -3  10   6      486.63      529.68     33.96 o 
  -2  10   6       65.43       46.65      9.29 o 
  -1  10   6        1.34       17.99      6.94 o 
   0  10   6      553.13      592.83     35.16 o 
   1  10   6      139.94      125.66     20.57 o 
   2  10   6       26.58       39.71     11.25 o 
   3  10   6      307.67      348.44     41.94 o 
   4  10   6        0.19       22.16      9.68 o 
   5  10   6      209.87      216.42     31.99 o 
   6  10   6       18.19       24.18      9.28 o 
   7  10   6        0.02       22.14      7.57 o 
  -5  11   6      103.00       78.59     15.29 o 
  -4  11   6      336.96      263.12     50.32 o 
  -3  11   6       42.11       34.06      8.95 o 
  -2  11   6       69.37       69.01     12.88 o 
  -1  11   6       13.04       19.10      8.18 o 
   0  11   6       59.63       47.26     11.66 o 
   1  11   6      233.15      180.10     28.12 o 
   2  11   6      466.55      498.88     27.01 o 
   3  11   6       61.64       48.40     10.63 o 
   4  11   6      448.96      425.85     47.38 o 
   5  11   6        2.51       12.54      9.24 o 
 -13   0   7      771.31      730.69     72.19 o 
 -11   0   7        6.40       24.86     17.31 o 
  -9   0   7      144.18      132.68     31.85 o 
  -7   0   7    12059.08    12382.94    196.69 o 
  -5   0   7    10084.39    10713.69     69.40 o 
  -3   0   7      125.35      131.07      8.02 o 
  -1   0   7    25342.13    24923.17    268.43 o 
   1   0   7    27969.93    28239.96    219.65 o 
   3   0   7     2562.10     2330.56     24.97 o 
   5   0   7       24.88       18.86      7.49 o 
   7   0   7     6249.42     6193.27    121.29 o 
   9   0   7     1215.91     1214.16     62.56 o 
  11   0   7     1818.30     1680.47     46.20 o 
  13   0   7       31.65       46.37     21.61 o 
 -14   1   7       57.83       52.95     13.45 o 
 -13   1   7      194.66      134.84     30.82 o 
 -12   1   7      248.18      256.93     49.04 o 
 -11   1   7      309.97      307.21     35.45 o 
 -10   1   7      591.88      539.90     31.49 o 
  -9   1   7     1953.43     1998.71     79.04 o 
  -8   1   7      965.09      971.67     55.65 o 
  -7   1   7      649.24      667.54     23.29 o 
  -6   1   7     3732.68     3836.14     27.16 o 
  -5   1   7     1336.21     1241.86     20.67 o 
  -4   1   7       98.90      114.86      7.24 o 
  -3   1   7     6957.39     6827.76     34.09 o 
  -2   1   7       83.12       65.69      5.12 o 
  -1   1   7    13455.81    13669.50     70.72 o 
   0   1   7    17632.01    17569.17    117.19 o 
   1   1   7      198.40      222.39      4.58 o 
   2   1   7     3426.89     3439.58     23.79 o 
   3   1   7      677.47      477.07      7.99 o 
   4   1   7     2265.79     2296.44     25.08 o 
   5   1   7     7297.59     7419.67     81.14 o 
   6   1   7      937.40      963.35     23.43 o 
   7   1   7     1266.50     1235.84     29.25 o 
   8   1   7     3038.22     2998.34     49.12 o 
   9   1   7       12.42       16.14      5.78 o 
  10   1   7     1002.43      955.91     41.50 o 
  11   1   7     1795.38     1818.34     33.25 o 
  12   1   7       63.93       40.73     11.75 o 
  13   1   7      543.77      505.39     68.88 o 
 -14   2   7        5.73       29.45     10.63 o 
 -13   2   7        2.59       13.98     10.59 o 
 -12   2   7     2697.13     2811.36     89.14 o 
 -11   2   7       73.66       50.01     12.19 o 
 -10   2   7      407.04      469.40     57.62 o 
  -9   2   7       10.07       20.40      7.01 o 
  -8   2   7      439.64      404.87     12.26 o 
  -7   2   7       54.21       59.75      6.75 o 
  -6   2   7     3550.11     3798.19     30.45 o 
  -5   2   7      901.79      969.61     16.01 o 
  -4   2   7     3909.98     3639.01     32.74 o 
  -3   2   7       38.02       19.58      3.12 o 
  -2   2   7     6384.70     6051.95     32.70 o 
  -1   2   7      371.94      294.83      6.93 o 
   0   2   7     2019.24     2148.85     16.11 o 
   1   2   7      164.44      178.65      7.01 o 
   2   2   7     2435.71     2321.91     21.49 o 
   3   2   7     3322.60     3624.29     50.70 o 
   4   2   7     7003.67     7118.56     45.21 o 
   5   2   7      880.52     1048.08     15.84 o 
   6   2   7     2374.37     2361.61     33.49 o 
   7   2   7       76.96       74.07     12.57 o 
   8   2   7       20.60       22.85      7.92 o 
   9   2   7      241.29      243.81     26.83 o 
  10   2   7      591.49      601.74     21.18 o 
  11   2   7      165.87      135.97     17.55 o 
  12   2   7      547.58      555.42     40.97 o 
  13   2   7        0.45       11.04      5.49 o 
 -13   3   7      157.07      135.36     27.87 o 
 -12   3   7      630.32      617.93     37.98 o 
 -11   3   7      676.46      734.73     43.56 o 
 -10   3   7      191.23      206.16     27.95 o 
  -9   3   7     2293.35     2235.72     41.46 o 
  -8   3   7     1223.56     1228.06     25.60 o 
  -7   3   7       13.72       19.79      4.15 o 
  -6   3   7     2171.19     2047.58     25.59 o 
  -5   3   7     1025.37     1098.07     12.08 o 
  -4   3   7      128.76      174.32     11.38 o 
  -3   3   7    10933.54    10881.27     59.55 o 
  -2   3   7      171.97      166.14      7.95 o 
  -1   3   7      879.54      795.32     10.03 o 
   0   3   7    10104.63    10127.49     58.63 o 
   1   3   7      195.14      196.75      5.99 o 
   2   3   7      853.56      701.01     17.39 o 
   3   3   7     3273.32     3025.79     34.71 o 
   4   3   7     1011.31      920.58     13.46 o 
   5   3   7     4891.32     4826.76     51.71 o 
   6   3   7      904.79      937.47     18.61 o 
   7   3   7      347.97      342.10     22.04 o 
   8   3   7      404.18      482.20     36.13 o 
   9   3   7       85.97       82.47     10.75 o 
  10   3   7      664.33      672.02     31.88 o 
  11   3   7      926.71      929.36     26.42 o 
  12   3   7       15.87       25.46      7.67 o 
  13   3   7      418.48      388.67     35.15 o 
 -13   4   7      303.12      231.66     34.73 o 
 -12   4   7        2.71       38.15     16.08 o 
 -11   4   7       84.07       91.43     21.11 o 
 -10   4   7       52.11       29.20     11.02 o 
  -9   4   7     2819.41     2839.35     56.83 o 
  -8   4   7       63.13       48.13      9.72 o 
  -7   4   7     2433.53     2399.90     36.14 o 
  -6   4   7      267.57      262.32     20.83 o 
  -5   4   7     2719.03     2597.66     39.43 o 
  -4   4   7     4280.03     4449.13     38.64 o 
  -3   4   7      307.47      315.99     14.56 o 
  -2   4   7     1272.24     1397.57     18.00 o 
  -1   4   7     2242.72     2082.96     23.82 o 
   0   4   7       80.18       99.31      9.32 o 
   1   4   7    13057.70    13123.34     82.20 o 
   2   4   7        6.53       13.52      3.38 o 
   3   4   7     6467.83     6149.06     46.21 o 
   4   4   7       66.28       71.50      9.27 o 
   5   4   7      198.77      232.76     17.30 o 
   6   4   7       70.59       78.54     10.33 o 
   7   4   7     1949.90     1871.55     34.91 o 
   8   4   7     1784.42     1662.67     31.79 o 
   9   4   7     2819.18     2855.43     63.87 o 
  10   4   7        7.25       18.98      5.22 o 
  11   4   7      128.97      145.63     19.07 o 
  12   4   7       17.83       32.50     13.66 o 
 -13   5   7        0.17       18.05      9.83 o 
 -12   5   7        3.67       13.91     10.28 o 
 -11   5   7      197.20      215.53     32.14 o 
 -10   5   7      190.80      160.80     22.39 o 
  -9   5   7      727.60      783.18     30.91 o 
  -8   5   7     2727.55     2779.83     62.73 o 
  -7   5   7     2220.21     2305.31     51.55 o 
  -6   5   7     3075.63     3048.54     43.03 o 
  -5   5   7     2084.36     1993.65     53.23 o 
  -4   5   7     2581.34     2774.95     33.09 o 
  -3   5   7     3754.92     3702.58     51.43 o 
  -2   5   7     2853.77     2976.52     38.75 o 
  -1   5   7     2546.92     2556.05     31.24 o 
   0   5   7     1145.64      991.74     21.86 o 
   1   5   7       20.73       23.36      6.62 o 
   2   5   7     9569.75    10249.63     74.23 o 
   3   5   7     2600.22     2694.97     44.16 o 
   4   5   7     1249.01     1316.93     22.22 o 
   5   5   7      872.35      883.47     17.87 o 
   6   5   7       19.57       24.47      7.89 o 
   7   5   7      225.36      261.95     16.66 o 
   8   5   7      593.81      569.79     23.34 o 
   9   5   7       63.57       65.59     11.82 o 
  10   5   7     1200.85     1116.95     29.75 o 
  11   5   7      351.09      290.32     47.72 o 
  12   5   7      147.89      207.53     37.88 o 
 -12   6   7      334.87      322.78     46.89 o 
 -11   6   7      142.73      120.43     21.30 o 
 -10   6   7      924.44      962.29     53.78 o 
  -9   6   7      118.64      137.42     18.44 o 
  -8   6   7      577.99      595.44     28.51 o 
  -7   6   7      348.51      384.95     21.77 o 
  -6   6   7     2572.43     2590.59     56.33 o 
  -5   6   7      159.39      144.72     15.67 o 
  -4   6   7      763.69      723.56     20.21 o 
  -3   6   7      611.86      660.19     20.19 o 
  -2   6   7     6278.47     6247.45     85.75 o 
  -1   6   7       20.37       28.68      8.64 o 
   0   6   7      228.33      210.87     14.83 o 
   1   6   7       10.70       16.34      4.13 o 
   2   6   7       45.45       50.58      8.12 o 
   3   6   7       37.91       40.47      7.48 o 
   4   6   7     4341.73     4489.27     67.52 o 
   5   6   7        3.99       14.10      5.07 o 
   6   6   7     1077.30     1121.18     21.26 o 
   7   6   7      164.04      146.17     16.26 o 
   8   6   7       54.50       53.82     10.12 o 
   9   6   7        2.64       22.47      9.37 o 
  10   6   7      346.44      333.06     32.24 o 
  11   6   7       77.14       76.37     12.68 o 
 -11   7   7      792.48      906.19     99.71 o 
 -10   7   7      152.59      155.73     26.61 o 
  -9   7   7        5.03       33.38      9.48 o 
  -8   7   7       69.67       64.37     12.15 o 
  -7   7   7        0.06       17.32      6.69 o 
  -6   7   7      362.12      314.54     33.32 o 
  -5   7   7     1151.03     1248.13     24.50 o 
  -4   7   7       13.04       18.27      5.13 o 
  -3   7   7      956.94      952.69     33.92 o 
  -2   7   7       48.70       43.19      8.21 o 
  -1   7   7     1928.55     2029.13     43.40 o 
   0   7   7      316.29      331.02     18.46 o 
   1   7   7      181.22      197.03     19.39 o 
   2   7   7      615.53      602.36     22.20 o 
   3   7   7      843.11      850.31     45.80 o 
   4   7   7      841.05      844.62     20.21 o 
   5   7   7      574.70      616.10     27.00 o 
   6   7   7      873.66      923.17     27.36 o 
   7   7   7      902.76      922.31     32.60 o 
   8   7   7      323.36      311.82     31.40 o 
   9   7   7        4.52       28.68     10.80 o 
  10   7   7       96.76       97.94     19.71 o 
  11   7   7      615.04      667.47     50.52 o 
 -10   8   7       10.12       12.61      5.05 o 
  -9   8   7       82.98       82.95     14.11 o 
  -8   8   7       13.37       11.49      7.05 o 
  -7   8   7      433.62      474.17     33.63 o 
  -6   8   7      221.13      279.19     32.06 o 
  -5   8   7     1716.64     1709.57     61.43 o 
  -4   8   7      354.88      404.87     22.24 o 
  -3   8   7      302.56      290.43     27.63 o 
  -2   8   7      714.60      769.65     32.47 o 
  -1   8   7     3069.68     3005.48     44.33 o 
   0   8   7      266.74      216.90     17.29 o 
   1   8   7     1443.81     1463.46     32.44 o 
   2   8   7      115.51       86.37     13.55 o 
   3   8   7        2.03       20.97      7.94 o 
   4   8   7      110.92       90.69     14.77 o 
   5   8   7        7.57       13.21      7.28 o 
   6   8   7      800.02      737.50     29.45 o 
   7   8   7      736.99      802.30     32.10 o 
   8   8   7        7.18       13.25      7.25 o 
   9   8   7      503.00      485.07     33.43 o 
  10   8   7       88.57       74.69     17.72 o 
  -9   9   7       68.99       47.63     23.85 o 
  -8   9   7      367.77      446.83     29.80 o 
  -7   9   7      303.03      278.43     35.05 o 
  -6   9   7      532.56      526.58     21.49 o 
  -5   9   7       11.82       20.82      5.71 o 
  -4   9   7      104.28       71.03     12.46 o 
  -3   9   7      215.42      202.46     23.91 o 
  -2   9   7       97.50      103.01     12.14 o 
  -1   9   7      383.90      451.73     42.24 o 
   0   9   7     1670.92     1668.56     38.62 o 
   1   9   7      718.03      700.31     22.71 o 
   2   9   7     1420.58     1470.18     45.60 o 
   3   9   7       85.52       69.19     12.32 o 
   4   9   7      155.20      186.01     27.51 o 
   5   9   7       64.46       76.69     16.70 o 
   6   9   7      100.32       96.13     16.48 o 
   7   9   7      139.32      137.90     18.61 o 
   8   9   7      489.13      446.53     50.95 o 
  -7  10   7      160.45      161.83     24.22 o 
  -6  10   7        1.54       20.96      7.92 o 
  -5  10   7       74.67       59.64     11.95 o 
  -4  10   7      490.15      458.33     36.11 o 
  -3  10   7       36.21       29.46      4.79 o 
  -2  10   7      327.20      312.09     38.57 o 
  -1  10   7        1.42       25.47      9.17 o 
   0  10   7       14.35       18.31      8.24 o 
   1  10   7       43.70       33.98      8.68 o 
   2  10   7        2.03       17.63      5.99 o 
   3  10   7      332.26      356.05     32.84 o 
   4  10   7     1013.50     1066.62     44.05 o 
   5  10   7       32.66       30.74      9.90 o 
   6  10   7       38.72       53.44     15.36 o 
   7  10   7       14.85       34.53      9.72 o 
  -5  11   7      255.73      262.94     33.88 o 
  -4  11   7       43.82       47.51     11.23 o 
  -3  11   7      142.77      128.20     18.97 o 
  -2  11   7       11.81       24.75      6.60 o 
  -1  11   7      157.40      140.13     23.09 o 
   0  11   7        8.71       44.21     13.08 o 
   1  11   7        5.91       16.96     12.69 o 
   2  11   7       71.84       37.61     11.07 o 
   3  11   7      264.12      235.66     33.86 o 
   4  11   7       21.84       27.52      8.61 o 
 -14   0   8     1092.28     1304.98    172.69 o 
 -12   0   8      272.94      240.75     41.87 o 
 -10   0   8       72.12       56.02     20.81 o 
  -8   0   8     4766.34     4767.09    117.02 o 
  -6   0   8      353.02      290.68     12.70 o 
  -4   0   8    22212.88    23040.91    137.60 o 
  -2   0   8      337.40      324.75      8.79 o 
   0   0   8    26605.70    26874.91    169.75 o 
   2   0   8    20947.12    20467.73    224.29 o 
   4   0   8     5575.34     5084.09     46.98 o 
   6   0   8       76.45      101.74     17.46 o 
   8   0   8     2424.71     2415.49    105.49 o 
  10   0   8     1150.46     1175.08     41.26 o 
  12   0   8      475.94      390.57     77.07 o 
 -14   1   8       72.23       50.00     16.18 o 
 -13   1   8      395.50      386.79     57.28 o 
 -12   1   8       22.66       30.35     13.79 o 
 -11   1   8      320.05      276.55     32.67 o 
 -10   1   8      746.14      729.50     42.19 o 
  -9   1   8      504.06      562.33     36.46 o 
  -8   1   8      743.17      699.28     35.82 o 
  -7   1   8     1936.24     2019.04     42.86 o 
  -6   1   8      694.88      711.10     10.29 o 
  -5   1   8     2726.82     2726.28     26.59 o 
  -4   1   8     1800.31     1805.18     21.99 o 
  -3   1   8     2054.61     2089.82     16.16 o 
  -2   1   8    17029.78    17035.09     85.67 o 
  -1   1   8     2693.15     2653.21     26.13 o 
   0   1   8     7927.27     7968.11     50.33 o 
   1   1   8    18007.92    17808.18     92.37 o 
   2   1   8     2289.26     2418.69     25.53 o 
   3   1   8     2936.60     2515.16     24.84 o 
   4   1   8     6530.23     6909.23     42.09 o 
   5   1   8     1656.87     1590.47     24.74 o 
   6   1   8     3290.07     3156.66     37.13 o 
   7   1   8       98.11      105.93     10.64 o 
   8   1   8     3503.08     3561.78     68.95 o 
   9   1   8      588.08      611.71     28.67 o 
  10   1   8      681.83      683.37     29.86 o 
  11   1   8     1155.17     1206.24     34.07 o 
  12   1   8      481.09      526.80     84.61 o 
  13   1   8      160.53      150.37     41.31 o 
 -14   2   8        2.42       40.07     13.71 o 
 -13   2   8      386.90      384.06     46.31 o 
 -12   2   8      178.17      148.29     23.77 o 
 -11   2   8      954.44      944.54     41.70 o 
 -10   2   8       17.01       24.56      7.85 o 
  -9   2   8     1003.27     1128.64     40.90 o 
  -8   2   8       90.89       93.91     10.84 o 
  -7   2   8      606.46      641.31      9.00 o 
  -6   2   8      197.95      235.47      9.64 o 
  -5   2   8     1035.09     1055.13     17.97 o 
  -4   2   8      228.45      197.31      9.70 o 
  -3   2   8     4615.20     4204.81     25.13 o 
  -2   2   8     1929.10     2009.84     18.47 o 
  -1   2   8    23292.76    23078.59    194.21 o 
   0   2   8      727.14      742.94     11.36 o 
   1   2   8     3938.62     3674.02     22.17 o 
   2   2   8       61.07       46.26      7.54 o 
   3   2   8     3666.22     3744.47     28.65 o 
   4   2   8     4920.41     5023.26     38.77 o 
   5   2   8     4158.76     4067.18     43.25 o 
   6   2   8       91.65       96.63     10.88 o 
   7   2   8      628.78      603.72     27.66 o 
   8   2   8       93.46       85.43     12.34 o 
   9   2   8      981.63      986.89     26.27 o 
  10   2   8       29.69       27.38      8.25 o 
  11   2   8       26.54       21.75      6.24 o 
  12   2   8        5.37        8.65      7.60 o 
  13   2   8     1057.97     1210.73    103.91 o 
 -13   3   8      194.34      144.36     30.16 o 
 -12   3   8      127.21       92.98     18.65 o 
 -11   3   8      564.96      589.89     46.33 o 
 -10   3   8     1016.22     1141.25     45.67 o 
  -9   3   8        0.55        7.69      7.21 o 
  -8   3   8     3079.62     3184.75     51.78 o 
  -7   3   8       94.13       95.34      8.98 o 
  -6   3   8      419.72      397.58     13.94 o 
  -5   3   8     3630.28     3676.69     34.95 o 
  -4   3   8    12392.32    12821.35     76.47 o 
  -3   3   8     1936.87     1926.25     29.56 o 
  -2   3   8     4635.29     4312.96     27.02 o 
  -1   3   8      224.24      243.01     12.49 o 
   0   3   8     5932.93     5849.29     32.81 o 
   1   3   8     2676.88     2659.85     35.81 o 
   2   3   8     5949.27     6349.40    103.73 o 
   3   3   8      200.82      191.45     11.76 o 
   4   3   8     3032.12     3211.38     38.58 o 
   5   3   8      363.79      388.75      9.23 o 
   6   3   8     2597.81     2624.63     30.93 o 
   7   3   8      407.73      484.37     18.81 o 
   8   3   8     2665.60     2778.74     72.30 o 
   9   3   8      695.82      681.84     27.02 o 
  10   3   8        9.33        9.74      5.20 o 
  11   3   8      536.46      538.11     35.37 o 
  12   3   8      123.79      200.47     32.61 o 
  13   3   8        6.48        5.65      8.14 o 
 -13   4   8        0.23       14.49      8.12 o 
 -12   4   8      616.20      591.80     38.32 o 
 -11   4   8      165.42      167.53     34.67 o 
 -10   4   8      417.10      378.96     55.87 o 
  -9   4   8        0.19       10.56      7.53 o 
  -8   4   8     1567.64     1583.31     25.22 o 
  -7   4   8      391.83      440.11     20.41 o 
  -6   4   8     2894.03     2944.12     47.32 o 
  -5   4   8       11.88       11.18      4.07 o 
  -4   4   8     3346.90     3240.63     32.08 o 
  -3   4   8     1562.03     1490.38     20.58 o 
  -2   4   8      153.83      187.16     11.71 o 
  -1   4   8     1175.87     1125.78     16.74 o 
   0   4   8      350.13      302.42      8.44 o 
   1   4   8      251.66      334.56     10.21 o 
   2   4   8     5481.57     5732.39     38.02 o 
   3   4   8        0.66       11.18      4.67 o 
   4   4   8     6107.78     6323.92     50.10 o 
   5   4   8      215.68      186.27     16.20 o 
   6   4   8       54.18       47.06      7.44 o 
   7   4   8      837.96      817.11     27.93 o 
   8   4   8     4090.26     4138.01     59.27 o 
   9   4   8        9.04       13.07      6.88 o 
  10   4   8      908.31      936.65     33.07 o 
  11   4   8       26.98       31.08      9.04 o 
  12   4   8      175.72      192.03     45.58 o 
 -12   5   8        8.60       14.38      7.62 o 
 -11   5   8      185.18      122.82     24.69 o 
 -10   5   8       96.32       83.81     16.65 o 
  -9   5   8      280.86      305.82     26.37 o 
  -8   5   8     4288.71     4279.85     80.48 o 
  -7   5   8       34.86       52.94      9.59 o 
  -6   5   8       69.87       67.21      9.96 o 
  -5   5   8     3475.40     3488.31     54.58 o 
  -4   5   8       37.89       52.38      6.07 o 
  -3   5   8      116.72      123.32     14.86 o 
  -2   5   8     2414.89     2455.22     32.00 o 
  -1   5   8      266.39      298.20      9.92 o 
   0   5   8      349.27      333.74      8.38 o 
   1   5   8     4906.88     4962.91     40.70 o 
   2   5   8      632.23      633.34     10.63 o 
   3   5   8     3791.14     3750.75     48.28 o 
   4   5   8     2205.79     2254.62     39.46 o 
   5   5   8        1.32       16.66      4.41 o 
   6   5   8     1002.48      955.97     27.34 o 
   7   5   8      342.98      381.23     37.45 o 
   8   5   8       56.53       54.03      8.98 o 
   9   5   8     1811.89     1862.30     38.23 o 
  10   5   8       47.69       28.54      8.87 o 
  11   5   8      412.51      399.78     35.78 o 
  12   5   8      531.02      620.27     52.81 o 
 -12   6   8        0.97       22.23      8.46 o 
 -11   6   8      513.09      510.38     35.67 o 
 -10   6   8        6.93       25.84     10.01 o 
  -9   6   8     1218.64     1217.45     30.56 o 
  -8   6   8       85.91      109.52     13.22 o 
  -7   6   8      343.63      320.84     25.00 o 
  -6   6   8     2673.21     2745.25     41.46 o 
  -5   6   8       17.95       28.40      8.31 o 
  -4   6   8      268.27      299.20     22.09 o 
  -3   6   8     4390.40     4338.08     58.27 o 
  -2   6   8      445.53      461.65     20.87 o 
  -1   6   8      898.49      875.04     23.36 o 
   0   6   8       18.97       19.28      8.10 o 
   1   6   8      348.93      351.68     18.11 o 
   2   6   8        9.55       11.42      5.02 o 
   3   6   8      888.38      885.67     18.56 o 
   4   6   8      154.67      168.96     18.38 o 
   5   6   8     1054.25     1125.38     30.66 o 
   6   6   8      456.87      425.67     18.39 o 
   7   6   8     1324.12     1382.29     38.48 o 
   8   6   8      191.78      188.36     21.62 o 
   9   6   8       35.20       51.96     12.49 o 
  10   6   8       55.28       64.70     10.99 o 
  11   6   8      359.42      326.64     35.20 o 
 -11   7   8      366.45      369.16     66.76 o 
 -10   7   8      448.49      456.41     44.23 o 
  -9   7   8       55.56       33.52      7.54 o 
  -8   7   8      452.51      464.21     33.71 o 
  -7   7   8      213.43      199.88     23.35 o 
  -6   7   8        8.35       15.45      6.13 o 
  -5   7   8      705.99      693.97     22.81 o 
  -4   7   8      252.60      278.19     21.77 o 
  -3   7   8      338.54      333.87     20.32 o 
  -2   7   8     3455.96     3416.15     54.84 o 
  -1   7   8      508.70      503.08     21.44 o 
   0   7   8     1807.35     1836.05     34.08 o 
   1   7   8      148.93      154.11     17.23 o 
   2   7   8       25.15       29.99      8.21 o 
   3   7   8       55.90       55.21      9.19 o 
   4   7   8       10.87       21.09      6.39 o 
   5   7   8      276.43      269.58     30.34 o 
   6   7   8     3172.73     3281.13     76.72 o 
   7   7   8      402.04      392.60     34.89 o 
   8   7   8      432.06      407.43     47.90 o 
   9   7   8      408.71      496.37     38.71 o 
  10   7   8       19.79       14.92      8.03 o 
 -10   8   8       40.99       43.21     17.35 o 
  -9   8   8       73.47       73.12     20.33 o 
  -8   8   8      160.00      147.03     19.59 o 
  -7   8   8       13.83       16.92      6.63 o 
  -6   8   8     1642.10     1745.80     31.29 o 
  -5   8   8      217.86      198.34     23.56 o 
  -4   8   8      432.28      417.50     22.56 o 
  -3   8   8        1.88       16.40      4.03 o 
  -2   8   8       26.67       16.70      8.17 o 
  -1   8   8      237.80      244.01     23.40 o 
   0   8   8      103.54      106.65     12.77 o 
   1   8   8       72.65       61.52     14.45 o 
   2   8   8     2395.87     2432.92     36.24 o 
   3   8   8        0.70       21.36      6.84 o 
   4   8   8      235.23      245.77     27.48 o 
   5   8   8      350.62      300.81     38.72 o 
   6   8   8       73.84       89.32     18.22 o 
   7   8   8      129.54      113.83     19.70 o 
   8   8   8      418.53      383.31     44.39 o 
   9   8   8      135.11      126.57     18.46 o 
  -9   9   8       91.21       89.44     27.85 o 
  -8   9   8      162.02      118.75     25.33 o 
  -7   9   8      417.27      436.15     45.02 o 
  -6   9   8      220.43      184.90     25.17 o 
  -5   9   8      359.40      416.45     32.18 o 
  -4   9   8        6.53       23.81      7.64 o 
  -3   9   8      179.67      167.73     19.29 o 
  -2   9   8       11.82       14.64      7.20 o 
  -1   9   8       66.59       81.93     10.85 o 
   0   9   8     1010.90      974.76     31.75 o 
   1   9   8     1376.27     1447.35     28.05 o 
   2   9   8       35.37       23.48      8.57 o 
   3   9   8      877.27      948.17     47.20 o 
   4   9   8       72.33       54.18     12.31 o 
   5   9   8        3.15       17.23      9.98 o 
   6   9   8      328.63      320.97     33.09 o 
   7   9   8      125.04       94.74     20.46 o 
   8   9   8       38.36       37.76     11.34 o 
  -7  10   8       56.88       30.70     10.00 o 
  -6  10   8      200.10      181.41     32.16 o 
  -5  10   8        7.00       20.34      6.18 o 
  -4  10   8       32.08       37.34      8.67 o 
  -3  10   8      694.53      661.79     29.45 o 
  -2  10   8       88.40      104.05     14.46 o 
  -1  10   8      343.97      362.37     35.29 o 
   0  10   8       62.25       70.48     12.43 o 
   1  10   8      209.08      163.18     31.48 o 
   2  10   8       46.79       40.02     10.14 o 
   3  10   8      382.99      350.75     40.16 o 
   4  10   8      164.26      126.43     22.65 o 
   5  10   8      200.90      190.82     28.81 o 
   6  10   8      148.47      110.66     21.72 o 
  -5  11   8      166.94      134.31     22.88 o 
  -4  11   8      343.62      305.59     53.63 o 
  -3  11   8        5.38       14.88      9.90 o 
  -2  11   8      379.66      345.76     38.39 o 
  -1  11   8        2.02       23.17      8.12 o 
   0  11   8      139.95      121.35     23.67 o 
   1  11   8       55.02       41.28     17.07 o 
   2  11   8        2.63       21.37     10.32 o 
   3  11   8        0.45       30.57     11.52 o 
   4  11   8       72.11       75.97     14.52 o 
 -13   0   9      561.43      515.55     63.34 o 
 -11   0   9      783.59      853.73     70.56 o 
  -9   0   9      244.87      268.73     56.27 o 
  -7   0   9     2064.81     2095.64     60.34 o 
  -5   0   9     4060.46     3599.62     48.96 o 
  -3   0   9     8477.97     8438.45     56.00 o 
  -1   0   9     2056.80     2012.00     18.80 o 
   1   0   9    12642.83    13503.91    174.03 o 
   3   0   9      563.97      395.19     11.39 o 
   5   0   9     2967.68     2881.32     46.43 o 
   7   0   9      212.17      249.75     26.92 o 
   9   0   9       19.93       22.49     10.24 o 
  11   0   9     2726.69     2601.35     87.03 o 
  13   0   9      549.52      442.67     64.94 o 
 -14   1   9       86.96       76.63     28.64 o 
 -13   1   9      179.36      152.42     26.62 o 
 -12   1   9     1203.25     1224.15     40.79 o 
 -11   1   9      109.72       97.03     25.13 o 
 -10   1   9      460.72      517.66     32.73 o 
  -9   1   9      833.15      882.03     44.36 o 
  -8   1   9      290.16      320.96     30.37 o 
  -7   1   9     2821.30     2964.97     42.84 o 
  -6   1   9     3881.29     3750.58     30.59 o 
  -5   1   9      579.10      544.18     12.34 o 
  -4   1   9     4916.56     4571.30     30.14 o 
  -3   1   9      346.78      327.24      6.25 o 
  -2   1   9     3095.66     2942.71     20.23 o 
  -1   1   9     8215.65     8494.87     50.46 o 
   0   1   9     1829.15     1947.61     17.53 o 
   1   1   9     3446.30     3456.75     36.49 o 
   2   1   9     6978.53     7323.17     41.87 o 
   3   1   9       20.41       20.17      3.73 o 
   4   1   9     5399.15     5354.74     41.29 o 
   5   1   9     2655.10     2512.84     32.64 o 
   6   1   9     2914.47     2855.10     40.66 o 
   7   1   9     1863.61     1799.11     36.81 o 
   8   1   9     1987.49     1864.33     26.01 o 
   9   1   9     1677.90     1614.95     38.41 o 
  10   1   9      271.28      250.13     18.59 o 
  11   1   9       21.88       20.27      6.03 o 
  12   1   9      397.88      342.66     50.12 o 
  13   1   9      316.72      246.53     41.72 o 
 -13   2   9       29.45       42.30     12.88 o 
 -12   2   9       60.60       69.90     22.69 o 
 -11   2   9       35.35       32.20     12.92 o 
 -10   2   9     1412.12     1508.03     50.48 o 
  -9   2   9      386.01      419.91     27.53 o 
  -8   2   9     2408.24     2490.81     51.88 o 
  -7   2   9      112.18       93.65      7.30 o 
  -6   2   9     3507.92     3560.64     30.20 o 
  -5   2   9      159.30      141.26     10.81 o 
  -4   2   9      407.90      366.61     10.02 o 
  -3   2   9      372.33      352.21      6.30 o 
  -2   2   9     5319.03     5206.63     37.62 o 
  -1   2   9       56.10       79.70     11.03 o 
   0   2   9     9134.71     9442.54     50.92 o 
   1   2   9      122.66      153.15      9.31 o 
   2   2   9     1988.63     1847.25     24.62 o 
   3   2   9       31.89       26.70      7.62 o 
   4   2   9     4695.45     4859.74     60.56 o 
   5   2   9      770.87      723.68     25.97 o 
   6   2   9     2961.73     2818.78     41.78 o 
   7   2   9      461.86      438.07     15.96 o 
   8   2   9     3550.17     3713.48     56.63 o 
   9   2   9        0.41       10.49      4.67 o 
  10   2   9      366.63      341.49     35.13 o 
  11   2   9       22.36       21.79      7.59 o 
  12   2   9       75.63       92.26     20.07 o 
  13   2   9        7.44       31.86     11.08 o 
 -13   3   9       19.01       26.84      7.36 o 
 -12   3   9      217.69      222.03     38.76 o 
 -11   3   9      133.33      145.44     22.11 o 
 -10   3   9      994.46     1016.12     38.46 o 
  -9   3   9     1642.63     1821.64     71.17 o 
  -8   3   9       17.63       23.40      5.50 o 
  -7   3   9     2016.45     1978.22     31.37 o 
  -6   3   9       29.91       32.36      6.02 o 
  -5   3   9       11.92       15.05      4.61 o 
  -4   3   9    14954.48    16200.40     99.93 o 
  -3   3   9      399.06      411.70      9.65 o 
  -2   3   9      114.92      140.25      8.20 o 
  -1   3   9     2108.17     2072.97     23.94 o 
   0   3   9      266.21      236.62      8.83 o 
   1   3   9      174.07      146.25     13.47 o 
   2   3   9     2798.19     2610.67     38.72 o 
   3   3   9     1184.44     1162.66     24.48 o 
   4   3   9     2360.36     2433.67     33.16 o 
   5   3   9     3517.33     3576.48     48.96 o 
   6   3   9      679.37      667.67     19.82 o 
   7   3   9     2474.57     2445.71     43.98 o 
   8   3   9      268.58      285.30     23.50 o 
   9   3   9     2387.60     2372.96     45.14 o 
  10   3   9     1200.12     1216.11     33.92 o 
  11   3   9        5.01       14.50      6.77 o 
  12   3   9      187.84      180.48     36.34 o 
 -13   4   9      217.60      194.30     37.91 o 
 -12   4   9      210.88      191.49     28.57 o 
 -11   4   9      522.09      534.37     33.16 o 
 -10   4   9      216.60      230.91     32.01 o 
  -9   4   9       65.66       70.35     15.74 o 
  -8   4   9      359.56      337.58     20.15 o 
  -7   4   9       28.11       20.46      6.59 o 
  -6   4   9       39.31       29.56      6.74 o 
  -5   4   9     4485.72     4480.12     59.13 o 
  -4   4   9      685.35      729.41     15.86 o 
  -3   4   9     4320.81     4452.19     38.46 o 
  -2   4   9      222.77      208.91      9.47 o 
  -1   4   9       22.72       25.04      5.18 o 
   0   4   9      361.38      368.97     13.73 o 
   1   4   9     1232.89     1136.60     27.92 o 
   2   4   9       60.26       47.70      7.09 o 
   3   4   9     5193.14     5345.98     76.39 o 
   4   4   9      174.58      178.94     11.72 o 
   5   4   9     5359.87     5488.80     58.21 o 
   6   4   9      145.15      134.82     12.89 o 
   7   4   9       45.66       33.09      8.97 o 
   8   4   9        0.83        4.77      5.57 o 
   9   4   9      961.36     1169.13     41.61 o 
  10   4   9      215.66      210.36     22.48 o 
  11   4   9      932.59      909.42     33.38 o 
  12   4   9       10.97       24.83      8.43 o 
 -12   5   9      617.97      644.17     33.72 o 
 -11   5   9       23.35       34.61     11.19 o 
 -10   5   9      149.18      124.52     19.27 o 
  -9   5   9       21.50       27.51      9.58 o 
  -8   5   9      187.00      193.38     17.62 o 
  -7   5   9     3660.49     3578.03     48.59 o 
  -6   5   9     3131.49     3235.98     56.77 o 
  -5   5   9      327.61      371.95     19.87 o 
  -4   5   9     1688.04     1626.08     25.52 o 
  -3   5   9        3.17       11.76      4.54 o 
  -2   5   9     2477.08     2554.64     33.85 o 
  -1   5   9     1589.58     1491.69     21.05 o 
   0   5   9      806.18      726.05     15.34 o 
   1   5   9      309.89      346.26     13.82 o 
   2   5   9     4422.48     4475.65     56.46 o 
   3   5   9       96.46      109.78      8.67 o 
   4   5   9     2530.37     2475.53     40.25 o 
   5   5   9      214.35      223.33     17.60 o 
   6   5   9      605.11      615.14     25.31 o 
   7   5   9      644.95      620.38     26.32 o 
   8   5   9       16.07       10.61      7.65 o 
   9   5   9     1009.23      985.23     41.35 o 
  10   5   9      428.29      355.75     32.84 o 
  11   5   9       88.21       95.86     16.12 o 
 -12   6   9       52.21       38.68     18.54 o 
 -11   6   9       59.08       34.33     18.54 o 
 -10   6   9      586.63      523.19     37.05 o 
  -9   6   9       70.31       90.80     14.54 o 
  -8   6   9     1866.36     1941.17     38.88 o 
  -7   6   9      299.74      302.72     28.58 o 
  -6   6   9      144.45      142.12     18.16 o 
  -5   6   9       12.39       20.76      6.45 o 
  -4   6   9      114.00      112.66     12.18 o 
  -3   6   9        1.48       15.63      5.82 o 
  -2   6   9     1433.03     1415.18     38.78 o 
  -1   6   9       36.32       36.31     12.55 o 
   0   6   9     4766.63     4957.01     64.14 o 
   1   6   9       92.77       81.00     11.53 o 
   2   6   9       33.33       36.04      6.07 o 
   3   6   9     1074.27     1052.90     46.07 o 
   4   6   9        1.95       10.24      4.75 o 
   5   6   9        5.92       16.15      5.54 o 
   6   6   9     3949.31     4061.12     62.23 o 
   7   6   9      313.49      350.27     44.97 o 
   8   6   9      198.76      216.49     26.56 o 
   9   6   9       60.53       79.25     14.17 o 
  10   6   9      572.66      534.15     42.83 o 
  11   6   9      223.55      248.19     34.97 o 
 -11   7   9      287.17      289.23     56.16 o 
 -10   7   9      355.77      310.18     61.31 o 
  -9   7   9       31.14       58.62     14.02 o 
  -8   7   9       11.56       23.32      8.98 o 
  -7   7   9     1170.07     1232.64     24.64 o 
  -6   7   9      665.38      706.21     28.80 o 
  -5   7   9      414.58      360.42     16.60 o 
  -4   7   9      179.34      246.88     26.03 o 
  -3   7   9      384.39      436.24     19.83 o 
  -2   7   9     1874.09     1879.38     29.71 o 
  -1   7   9     2068.49     2126.15     41.55 o 
   0   7   9       37.84       31.56      6.85 o 
   1   7   9     1603.90     1565.52     35.63 o 
   2   7   9      400.59      408.43     17.77 o 
   3   7   9      110.56      124.23     14.20 o 
   4   7   9      866.99      863.61     30.10 o 
   5   7   9      954.09      964.61     29.91 o 
   6   7   9        1.97       -1.67      8.10 o 
   7   7   9     1678.46     1773.03     38.69 o 
   8   7   9      243.49      221.48     21.11 o 
   9   7   9      349.52      293.73     36.73 o 
  10   7   9      190.84      142.04     19.96 o 
 -10   8   9       46.28       33.62     14.40 o 
  -9   8   9        6.46       34.80      9.82 o 
  -8   8   9      331.90      232.34     47.55 o 
  -7   8   9      147.58      164.00     21.92 o 
  -6   8   9      126.01      101.00     20.87 o 
  -5   8   9      733.20      803.15     24.38 o 
  -4   8   9        7.29       12.31      7.07 o 
  -3   8   9      486.57      580.37     24.90 o 
  -2   8   9      422.00      460.78     26.90 o 
  -1   8   9      772.49      784.70     22.06 o 
   0   8   9        2.47       13.76      6.93 o 
   1   8   9      513.73      508.86     21.29 o 
   2   8   9       92.12      113.86     13.20 o 
   3   8   9      694.45      641.27     29.98 o 
   4   8   9      193.47      189.11     26.01 o 
   5   8   9      462.09      433.50     49.58 o 
   6   8   9      420.84      343.52     25.99 o 
   7   8   9       42.97       48.01     11.16 o 
   8   8   9      169.08      197.71     23.94 o 
   9   8   9      172.37      145.07     23.66 o 
  -9   9   9       35.38       40.78     17.35 o 
  -8   9   9       63.94       28.41     11.58 o 
  -7   9   9      132.69      108.21     16.06 o 
  -6   9   9      546.63      521.57     52.16 o 
  -5   9   9      255.61      224.49     24.13 o 
  -4   9   9     1044.57     1080.03     32.04 o 
  -3   9   9       16.36       22.70      7.26 o 
  -2   9   9      390.02      410.80     22.54 o 
  -1   9   9      156.95      122.42     15.30 o 
   0   9   9       69.02       48.01      9.99 o 
   1   9   9      258.98      228.53     26.38 o 
   2   9   9      324.85      314.81     37.84 o 
   3   9   9      521.04      467.75     53.09 o 
   4   9   9      911.31      902.23     47.37 o 
   5   9   9      953.53      897.44     33.24 o 
   6   9   9      134.88      135.66     19.25 o 
   7   9   9       69.45       60.29     10.92 o 
   8   9   9       25.15       31.41     10.78 o 
  -7  10   9      134.00       77.80     15.97 o 
  -6  10   9      367.87      278.29     50.69 o 
  -5  10   9      300.78      279.41     39.56 o 
  -4  10   9       71.22       44.67      9.50 o 
  -3  10   9       18.09       30.86      8.69 o 
  -2  10   9      466.80      476.69     32.59 o 
  -1  10   9        0.01       17.10      6.21 o 
   0  10   9      336.87      409.02     37.83 o 
   1  10   9       89.48      103.50     15.25 o 
   2  10   9      108.73       83.40     14.25 o 
   3  10   9      108.29      105.95     21.10 o 
   4  10   9       48.49       37.22     12.35 o 
   5  10   9      112.03       86.10     22.56 o 
   6  10   9       85.37       70.03     14.43 o 
  -4  11   9       25.53       22.99     11.69 o 
  -3  11   9       15.07       32.71     16.68 o 
  -2  11   9       82.14       62.83     13.16 o 
  -1  11   9      388.59      321.99     55.86 o 
   0  11   9       68.59       59.78     15.15 o 
   1  11   9      262.86      214.99     33.83 o 
   2  11   9       12.00       15.59      9.45 o 
   3  11   9       13.22       28.95     11.55 o 
 -12   0  10      176.01      163.10     49.48 o 
 -10   0  10      610.36      747.80     64.67 o 
  -8   0  10      106.85       69.50     47.58 o 
  -6   0  10      117.63       83.42     12.50 o 
  -4   0  10      740.93      615.11     19.50 o 
  -2   0  10    12623.53    13553.06     85.64 o 
   0   0  10      968.43      958.56     13.20 o 
   2   0  10      197.91      163.89     12.26 o 
   4   0  10     3526.80     3446.84     51.96 o 
   6   0  10     2033.05     2046.00     53.00 o 
   8   0  10      459.54      400.67     49.24 o 
  10   0  10      124.95      114.56     19.89 o 
  12   0  10     1272.29     1300.24     61.88 o 
 -13   1  10       54.57       73.79     23.44 o 
 -12   1  10       25.97       32.22      8.99 o 
 -11   1  10     1053.29     1141.61     67.30 o 
 -10   1  10       33.11       30.69      7.60 o 
  -9   1  10     3076.78     3374.07    101.76 o 
  -8   1  10      864.75      902.92     41.42 o 
  -7   1  10      261.38      263.36     15.09 o 
  -6   1  10     3351.38     3385.12     28.74 o 
  -5   1  10     5768.93     5918.66     39.69 o 
  -4   1  10      331.93      321.11      8.97 o 
  -3   1  10     3013.28     3067.15     28.50 o 
  -2   1  10      108.59       88.43      8.16 o 
  -1   1  10      477.00      447.88     12.05 o 
   0   1  10     1808.64     1639.40     16.97 o 
   1   1  10      250.37      297.31     12.64 o 
   2   1  10     6672.78     7031.86     36.84 o 
   3   1  10     3121.89     3064.30     39.74 o 
   4   1  10      360.04      347.11      8.97 o 
   5   1  10     4833.47     4752.25     38.84 o 
   6   1  10     1289.24     1266.44     23.16 o 
   7   1  10     1125.06      937.93     21.16 o 
   8   1  10      342.13      421.53     23.45 o 
   9   1  10     1296.29     1317.02     33.95 o 
  10   1  10      215.03      219.20     24.08 o 
  11   1  10      578.60      542.32     26.45 o 
  12   1  10       51.11       60.62     19.37 o 
 -13   2  10      404.82      329.42     55.04 o 
 -12   2  10        3.81       19.91     11.56 o 
 -11   2  10       37.61       23.50      9.83 o 
 -10   2  10       31.17       32.03     12.28 o 
  -9   2  10     1658.64     1599.16     62.35 o 
  -8   2  10       21.54       18.20      5.93 o 
  -7   2  10     5569.98     5681.85     58.53 o 
  -6   2  10        4.43        6.45      3.56 o 
  -5   2  10     3793.62     3893.07     29.02 o 
  -4   2  10     1383.33     1465.07     17.70 o 
  -3   2  10      801.02      791.50     16.24 o 
  -2   2  10     1514.15     1658.00     22.46 o 
  -1   2  10     8144.69     8479.24     50.27 o 
   0   2  10      451.85      440.65      8.13 o 
   1   2  10     4880.31     4436.35     35.96 o 
   2   2  10        3.25        5.05      5.19 o 
   3   2  10     5622.13     5688.55     63.47 o 
   4   2  10       14.00       16.82      3.42 o 
   5   2  10       53.06       50.26      8.74 o 
   6   2  10       14.09       18.29      6.91 o 
   7   2  10     3049.30     2985.76     66.43 o 
   8   2  10        0.38       20.40      6.16 o 
   9   2  10     2544.88     2539.33     69.34 o 
  10   2  10       11.70        9.24      6.57 o 
  11   2  10       53.05       45.87     13.42 o 
  12   2  10        1.37       17.17      9.26 o 
 -13   3  10        4.41       22.72      6.51 o 
 -12   3  10        0.11       16.83     10.00 o 
 -11   3  10      785.99      791.57     31.41 o 
 -10   3  10     1036.71     1003.44     36.17 o 
  -9   3  10      888.28      916.85     28.89 o 
  -8   3  10      798.04      784.20     23.86 o 
  -7   3  10      175.49      145.56     16.90 o 
  -6   3  10     3017.56     3002.59     37.76 o 
  -5   3  10     1916.79     1738.98     26.54 o 
  -4   3  10      859.03      786.94     26.27 o 
  -3   3  10     4822.79     4813.84     35.08 o 
  -2   3  10      548.46      398.66     15.18 o 
  -1   3  10     1705.64     1622.30     23.84 o 
   0   3  10     9339.22     9653.52     63.51 o 
   1   3  10       12.77       26.11      5.64 o 
   2   3  10     3372.48     3295.19     67.93 o 
   3   3  10     8230.26     8557.90     82.31 o 
   4   3  10      533.81      556.86     21.79 o 
   5   3  10     2359.80     2289.72     32.81 o 
   6   3  10      107.49      124.11     11.72 o 
   7   3  10     1971.76     1932.35     41.16 o 
   8   3  10     1972.48     1897.03     43.00 o 
   9   3  10     1048.02      936.17     24.34 o 
  10   3  10      778.84      713.84     27.50 o 
  11   3  10      394.21      362.09     35.09 o 
  12   3  10       50.50       78.59     16.52 o 
 -13   4  10       24.02       22.89     10.16 o 
 -12   4  10      321.94      323.06     48.61 o 
 -11   4  10       10.19       21.56      9.31 o 
 -10   4  10      460.05      458.91     37.05 o 
  -9   4  10       47.05       41.80     12.78 o 
  -8   4  10       84.91       64.27     10.63 o 
  -7   4  10      115.88      110.20     13.38 o 
  -6   4  10      313.32      310.42     18.92 o 
  -5   4  10      186.70      221.70     14.22 o 
  -4   4  10     6538.78     6585.12     87.05 o 
  -3   4  10      185.17      169.64      9.68 o 
  -2   4  10     5908.93     5894.43     40.84 o 
  -1   4  10        3.33        7.61      4.65 o 
   0   4  10      652.86      599.73     14.38 o 
   1   4  10      185.79      260.77     11.03 o 
   2   4  10     4498.19     4603.80     55.58 o 
   3   4  10      887.19      859.04     23.06 o 
   4   4  10     2161.81     2065.82     47.45 o 
   5   4  10       97.45       94.96      8.30 o 
   6   4  10     1391.95     1435.67     39.37 o 
   7   4  10        3.19       15.80      6.74 o 
   8   4  10      371.30      385.10     33.61 o 
   9   4  10        0.38       19.81      8.99 o 
  10   4  10        5.60       25.19      7.60 o 
  11   4  10      149.92      142.58     21.21 o 
  12   4  10      775.62      705.43     45.18 o 
 -12   5  10       94.98       78.75     20.01 o 
 -11   5  10      306.02      295.20     67.14 o 
 -10   5  10       13.47       24.91     10.90 o 
  -9   5  10      255.91      229.14     33.58 o 
  -8   5  10       52.55       80.50     10.27 o 
  -7   5  10        6.13       18.75      7.11 o 
  -6   5  10       25.24       33.88      9.19 o 
  -5   5  10     1253.25     1210.64     29.28 o 
  -4   5  10     1045.56     1065.14     18.44 o 
  -3   5  10     2756.57     2807.47     41.20 o 
  -2   5  10      142.20      134.76     11.51 o 
  -1   5  10     1321.41     1287.25     19.26 o 
   0   5  10     1584.08     1593.15     22.70 o 
   1   5  10       29.05       27.81      4.85 o 
   2   5  10      435.07      230.16     84.62 o 
   3   5  10     2044.49     2076.19     51.04 o 
   4   5  10      851.58      845.58     21.81 o 
   5   5  10     2633.94     2639.46     55.37 o 
   6   5  10      559.32      603.16     25.19 o 
   7   5  10      565.05      592.13     26.91 o 
   8   5  10      464.77      556.35     29.04 o 
   9   5  10      124.97      126.52     17.73 o 
  10   5  10      181.58      185.84     25.17 o 
  11   5  10      209.52      185.94     31.52 o 
 -11   6  10        0.32       23.90     14.10 o 
 -10   6  10      188.06      189.73     36.45 o 
  -9   6  10       23.49       44.75     14.04 o 
  -8   6  10     1164.44     1163.66     33.72 o 
  -7   6  10     2633.07     2711.25     58.45 o 
  -6   6  10      151.91      197.43     20.51 o 
  -5   6  10      166.95      162.02     18.74 o 
  -4   6  10      882.21      925.19     26.07 o 
  -3   6  10        7.92       25.20      5.45 o 
  -2   6  10      837.17      823.17     25.17 o 
  -1   6  10     1618.69     1580.99     24.18 o 
   0   6  10        4.41       11.44      6.50 o 
   1   6  10     1886.18     1709.89     24.92 o 
   2   6  10        8.70       24.55      5.88 o 
   3   6  10     2496.10     2612.25     42.43 o 
   4   6  10      429.02      406.53     24.99 o 
   5   6  10      279.10      297.32     32.45 o 
   6   6  10       80.16       91.05     14.64 o 
   7   6  10      614.53      658.01     47.62 o 
   8   6  10      466.18      556.22     34.48 o 
   9   6  10      990.02     1092.68     35.99 o 
  10   6  10       22.79       24.66      7.11 o 
  11   6  10       72.52       56.81     12.59 o 
 -11   7  10       63.77       48.97     19.73 o 
 -10   7  10      104.56       98.55     44.94 o 
  -9   7  10     1399.01     1413.92     78.98 o 
  -8   7  10     1254.03     1343.05     94.77 o 
  -7   7  10        0.23       13.79      8.41 o 
  -6   7  10      362.94      317.83     22.44 o 
  -5   7  10        0.25       16.78      7.64 o 
  -4   7  10     1101.82      974.41     30.19 o 
  -3   7  10     1134.96     1081.61     24.00 o 
  -2   7  10     1969.54     1946.22     51.90 o 
  -1   7  10        1.00       13.31      6.10 o 
   0   7  10     4124.35     4271.97     68.10 o 
   1   7  10        3.73       15.62      6.47 o 
   2   7  10     3168.62     3132.28     64.31 o 
   3   7  10      681.99      659.71     27.90 o 
   4   7  10       42.41       38.31      9.35 o 
   5   7  10      522.07      555.98     26.21 o 
   6   7  10       56.91       39.88     10.22 o 
   7   7  10        1.87       23.84      8.01 o 
   8   7  10      150.15      137.27     21.10 o 
   9   7  10      250.19      221.04     33.77 o 
  10   7  10      456.52      405.73     56.43 o 
 -10   8  10      233.74      210.52     46.51 o 
  -9   8  10      326.32      244.16     51.77 o 
  -8   8  10       25.90       17.83      9.97 o 
  -7   8  10      104.59      101.56     17.40 o 
  -6   8  10        6.12       14.37      8.26 o 
  -5   8  10      211.51      198.69     26.02 o 
  -4   8  10      546.86      531.21     18.87 o 
  -3   8  10       34.44       39.24     11.74 o 
  -2   8  10     1147.62     1252.51     27.88 o 
  -1   8  10       45.20       52.59     13.00 o 
   0   8  10      291.00      272.41     32.49 o 
   1   8  10      354.40      370.05     18.41 o 
   2   8  10      964.19      991.45     30.21 o 
   3   8  10      185.93      240.83     27.69 o 
   4   8  10      456.61      513.38     37.34 o 
   5   8  10       53.60       51.97     10.39 o 
   6   8  10      817.42      845.87     35.17 o 
   7   8  10       32.78       33.66      9.58 o 
   8   8  10       42.85       31.04      9.58 o 
   9   8  10      131.78      119.81     23.05 o 
  -8   9  10       64.52       61.77     15.78 o 
  -7   9  10       30.38       39.37      9.59 o 
  -6   9  10      165.64      133.66     24.21 o 
  -5   9  10      154.84      145.82     20.52 o 
  -4   9  10      123.30      133.79     20.41 o 
  -3   9  10      732.48      763.35     32.68 o 
  -2   9  10        6.01       24.33      6.18 o 
  -1   9  10       34.64       29.20     10.67 o 
   0   9  10       31.94       20.42      7.65 o 
   1   9  10        0.43       20.01     12.39 o 
   2   9  10      608.04      529.71     49.61 o 
   3   9  10      347.06      370.33     36.84 o 
   4   9  10      330.89      264.22     38.20 o 
   5   9  10      599.21      689.01     66.41 o 
   6   9  10       77.47       47.50     10.67 o 
   7   9  10      142.99      135.26     24.31 o 
  -6  10  10      184.19      166.66     27.29 o 
  -5  10  10      129.64       99.49     24.40 o 
  -4  10  10      325.93      296.74     49.74 o 
  -3  10  10       53.48       41.49     11.90 o 
  -2  10  10        5.20       25.86     12.31 o 
  -1  10  10      187.42      167.85     32.53 o 
   0  10  10        0.10       12.21      9.90 o 
   1  10  10      245.03      223.44     31.65 o 
   2  10  10        3.42       30.05      8.26 o 
   3  10  10      122.35       96.30     15.10 o 
   4  10  10      145.89       71.09     18.31 o 
   5  10  10       73.74       63.41     14.54 o 
  -3  11  10      121.68      136.23     24.17 o 
  -2  11  10      144.03       98.47     29.51 o 
  -1  11  10        0.39       37.61     10.74 o 
   0  11  10      119.16      107.43     25.99 o 
   1  11  10       36.63       34.33     12.18 o 
   2  11  10      151.50      122.18     23.38 o 
 -13   0  11       10.78       31.07     25.35 o 
 -11   0  11      386.53      414.18     43.03 o 
  -9   0  11     1885.53     1945.57     54.16 o 
  -7   0  11       97.61      104.82     14.07 o 
  -5   0  11       90.06       74.18      9.90 o 
  -3   0  11     6481.25     6289.05     72.54 o 
  -1   0  11     6569.74     6222.37     66.98 o 
   1   0  11      594.61      550.84     13.80 o 
   3   0  11     1457.87     1278.61     22.58 o 
   5   0  11     4830.60     4725.75     79.08 o 
   7   0  11     6669.24     6871.10    186.36 o 
   9   0  11      540.51      455.18     55.91 o 
  11   0  11      332.53      308.46     49.30 o 
 -13   1  11      560.86      532.62     41.11 o 
 -12   1  11      357.73      275.49     43.15 o 
 -11   1  11      471.50      436.80     31.51 o 
 -10   1  11      291.58      271.77     25.58 o 
  -9   1  11      474.47      425.67     24.96 o 
  -8   1  11     1556.80     1605.46     43.19 o 
  -7   1  11     1891.95     1899.80     28.56 o 
  -6   1  11      490.39      519.63     12.41 o 
  -5   1  11     1529.99     1496.88     18.83 o 
  -4   1  11      200.21      163.81      6.85 o 
  -3   1  11       21.31       35.61      4.39 o 
  -2   1  11     6778.06     6721.51     42.71 o 
  -1   1  11     1022.02      951.90     16.85 o 
   0   1  11     6721.06     7125.91     35.57 o 
   1   1  11     3788.73     3689.41     38.81 o 
   2   1  11     1258.16     1379.09     17.47 o 
   3   1  11     9218.65     9434.57     56.84 o 
   4   1  11     1016.30      965.69     18.09 o 
   5   1  11      270.26      216.43     11.32 o 
   6   1  11     7226.11     7443.83     42.41 o 
   7   1  11     1093.67     1199.37     34.08 o 
   8   1  11       70.87       84.61     10.10 o 
   9   1  11      838.13      865.72     38.29 o 
  10   1  11       50.93       27.83      9.98 o 
  11   1  11      354.35      448.46     40.66 o 
  12   1  11      489.85      450.71     38.17 o 
 -13   2  11       54.47       59.12     16.46 o 
 -12   2  11      263.05      212.05     41.13 o 
 -11   2  11       49.21       37.18     13.94 o 
 -10   2  11        5.82       15.99      7.54 o 
  -9   2  11        4.06       20.21      7.43 o 
  -8   2  11       26.29       31.63      7.20 o 
  -7   2  11       28.77       28.96      4.82 o 
  -6   2  11     5606.05     5707.60     64.14 o 
  -5   2  11      252.11      250.10     11.16 o 
  -4   2  11     2425.06     2479.74     33.27 o 
  -3   2  11      518.57      533.71     16.12 o 
  -2   2  11       11.28       11.47      3.82 o 
  -1   2  11       20.39       39.47      5.55 o 
   0   2  11     8226.66     8305.58     44.62 o 
   1   2  11     2258.49     2310.12     32.91 o 
   2   2  11     6062.60     5783.35     46.42 o 
   3   2  11      408.57      352.16     18.65 o 
   5   2  11       17.60       23.42      4.49 o 
   6   2  11      374.97      419.75     17.45 o 
   7   2  11      119.22      104.00     15.14 o 
   8   2  11       90.91      108.52     15.33 o 
   9   2  11      418.44      366.12     38.22 o 
  10   2  11     2002.71     2092.30     40.02 o 
  11   2  11       23.15       24.77      6.80 o 
  12   2  11      345.50      345.11     48.15 o 
 -13   3  11      295.09      263.83     44.30 o 
 -12   3  11        2.81       16.64      8.87 o 
 -11   3  11       85.52       64.91     22.39 o 
 -10   3  11     1047.69     1041.49     42.90 o 
  -9   3  11      203.94      205.78     31.11 o 
  -8   3  11     1120.87     1197.72     23.66 o 
  -7   3  11      216.56      245.85     14.21 o 
  -6   3  11        2.69       10.92      4.00 o 
  -5   3  11     1874.53     1863.34     28.21 o 
  -4   3  11        3.78        5.22      4.68 o 
  -3   3  11       87.74      111.58     32.62 o 
  -2   3  11     3448.44     3446.50     43.18 o 
  -1   3  11     2655.30     2444.17     37.89 o 
   0   3  11     3646.27     3841.67     25.38 o 
   1   3  11     3093.24     2751.96     36.41 o 
   2   3  11       33.38       42.14      7.76 o 
   3   3  11     4479.82     4433.09     67.05 o 
   4   3  11     2798.82     2881.61     50.14 o 
   5   3  11      610.96      532.11     50.66 o 
   6   3  11       15.61       16.23      6.10 o 
   7   3  11     1023.72     1042.62     25.22 o 
   8   3  11       73.75       54.57      8.02 o 
   9   3  11     1001.11     1060.50     28.49 o 
  10   3  11       69.04       54.53     11.41 o 
  11   3  11      829.59      914.34     27.51 o 
  12   3  11      377.87      342.23     34.96 o 
 -12   4  11        3.17       34.77     10.37 o 
 -11   4  11      560.37      639.63     64.05 o 
 -10   4  11      158.76      160.31     27.48 o 
  -9   4  11     2017.61     2086.73     54.34 o 
  -8   4  11       25.77       37.87      9.92 o 
  -7   4  11      441.33      420.60     14.46 o 
  -6   4  11      229.02      242.40     20.28 o 
  -5   4  11      953.64      935.01     24.98 o 
  -4   4  11      222.09      215.33     14.86 o 
  -3   4  11     1964.25     1918.66     28.28 o 
  -2   4  11      889.00      827.26     13.62 o 
  -1   4  11     2243.18     2175.91     25.82 o 
   0   4  11      212.91      189.99      9.65 o 
   1   4  11     1615.37     1547.50     26.25 o 
   2   4  11     2045.94     2039.42     42.26 o 
   3   4  11      942.33      957.20     28.11 o 
   4   4  11      238.38      227.75     27.04 o 
   5   4  11      663.27      666.78     27.79 o 
   6   4  11     2652.06     2728.25     68.57 o 
   7   4  11     2055.56     2020.28     59.40 o 
   8   4  11      492.18      466.62     35.52 o 
   9   4  11       95.78       96.40     16.65 o 
  10   4  11       76.08       66.12     11.90 o 
  11   4  11      237.78      181.15     30.78 o 
 -12   5  11      118.40      114.20     26.81 o 
 -11   5  11       14.06       10.44     10.77 o 
 -10   5  11     1332.94     1486.45     68.81 o 
  -9   5  11       37.27       42.84     11.04 o 
  -8   5  11      164.49      178.36     25.70 o 
  -7   5  11      293.05      298.68     30.98 o 
  -6   5  11      961.20      900.64     18.99 o 
  -5   5  11     2431.41     2321.27     42.08 o 
  -4   5  11     5935.92     5969.61     73.17 o 
  -3   5  11       60.01       38.13      6.17 o 
  -2   5  11     3464.03     3370.41     45.48 o 
  -1   5  11       51.40       35.07      4.93 o 
   0   5  11     3213.14     3135.29     56.19 o 
   1   5  11     1464.86     1493.73     29.25 o 
   2   5  11       75.53       85.29     15.18 o 
   3   5  11      457.35      461.61     31.44 o 
   4   5  11      197.91      206.85     22.59 o 
   5   5  11     1022.39     1031.10     39.78 o 
   6   5  11     1747.80     1672.50     35.43 o 
   7   5  11     1328.17     1306.06     36.66 o 
   8   5  11     1141.11     1104.26     34.07 o 
   9   5  11      252.24      218.62     27.67 o 
  10   5  11       26.71       46.86     12.22 o 
  11   5  11      104.01       74.58     14.43 o 
 -11   6  11      168.78      155.13     42.34 o 
 -10   6  11       16.91       22.50     16.80 o 
  -9   6  11        4.58       21.34     11.76 o 
  -8   6  11      299.07      260.71     42.72 o 
  -7   6  11      236.22      183.46     26.08 o 
  -6   6  11      973.15     1062.99     22.53 o 
  -5   6  11       41.67       22.08      6.15 o 
  -4   6  11     2775.28     2814.82     42.73 o 
  -3   6  11      134.22      162.33     17.07 o 
  -2   6  11      159.68      149.77     15.17 o 
  -1   6  11       11.89       16.08      9.07 o 
   0   6  11     2001.38     2015.73     33.88 o 
   1   6  11     1253.79     1218.34     24.47 o 
   2   6  11     2628.98     2647.40     52.13 o 
   3   6  11       83.96      114.23     19.96 o 
   4   6  11     1917.92     1899.18     39.47 o 
   5   6  11      826.36      817.05     35.74 o 
   6   6  11        0.04       24.02      5.73 o 
   7   6  11        1.90        8.95      9.30 o 
   8   6  11      456.53      480.66     35.48 o 
   9   6  11        9.00       19.97      8.96 o 
  10   6  11      750.14      842.84     39.82 o 
 -10   7  11      322.31      344.10     51.52 o 
  -9   7  11       12.49       17.02     11.69 o 
  -8   7  11       13.91       16.42      7.32 o 
  -7   7  11     2177.20     2312.04     49.27 o 
  -6   7  11      581.95      589.66     27.13 o 
  -5   7  11      208.18      229.68     31.56 o 
  -4   7  11       22.79       29.14      7.63 o 
  -3   7  11       56.50       73.26     10.52 o 
  -2   7  11      779.42      736.19     21.21 o 
  -1   7  11      267.75      279.74     24.28 o 
   0   7  11     1040.39     1039.90     22.97 o 
   1   7  11     2061.72     2073.19     34.55 o 
   2   7  11      213.63      204.23     26.45 o 
   3   7  11      100.34       92.94     17.38 o 
   4   7  11      451.77      465.40     29.63 o 
   5   7  11       50.07       44.66     13.85 o 
   6   7  11      337.05      412.83     43.27 o 
   7   7  11       39.72       45.17     11.54 o 
   8   7  11       15.11       37.59     12.82 o 
   9   7  11      239.30      233.51     40.77 o 
  -9   8  11      393.19      309.23     81.99 o 
  -8   8  11      759.79      860.37     57.58 o 
  -7   8  11      282.66      237.27     26.37 o 
  -6   8  11       68.56       87.75     17.36 o 
  -5   8  11      100.22       87.23     16.53 o 
  -4   8  11       30.11       22.62      8.79 o 
  -3   8  11      269.02      324.41     38.92 o 
  -2   8  11        0.47       11.87      5.02 o 
  -1   8  11      443.47      436.42     18.82 o 
   0   8  11       28.69       20.95      6.34 o 
   1   8  11        3.55       13.77      7.63 o 
   2   8  11       64.07       76.87     15.95 o 
   3   8  11       16.12       15.07      9.22 o 
   4   8  11      558.15      529.68     31.21 o 
   5   8  11      850.21      887.14     32.24 o 
   6   8  11        1.36        8.33      8.85 o 
   7   8  11      271.03      266.24     31.56 o 
   8   8  11        4.31       22.84      6.52 o 
  -8   9  11      144.43       92.57     23.70 o 
  -7   9  11       86.13       32.33     10.25 o 
  -6   9  11       17.02        7.12      7.16 o 
  -5   9  11      112.06      109.37     19.88 o 
  -4   9  11      699.77      726.83     32.19 o 
  -3   9  11        5.06       10.46     10.85 o 
  -2   9  11      449.03      501.82     29.12 o 
  -1   9  11       18.34       20.17     10.44 o 
   0   9  11      588.08      563.84     42.27 o 
   1   9  11        4.11       23.04      7.89 o 
   2   9  11       47.04       45.30     10.82 o 
   3   9  11      209.85      225.55     35.18 o 
   4   9  11      443.81      472.52     41.19 o 
   5   9  11      106.02       76.30     20.44 o 
   6   9  11      461.71      484.01     44.89 o 
   7   9  11       50.80       39.33     10.70 o 
  -6  10  11      379.10      274.78     51.66 o 
  -5  10  11       17.56       28.11     10.14 o 
  -4  10  11      236.83      202.15     30.54 o 
  -3  10  11      199.91      162.09     39.44 o 
  -2  10  11       25.06       29.04     10.08 o 
  -1  10  11       94.12       96.37     18.13 o 
   0  10  11      333.93      292.12     52.47 o 
   1  10  11        1.43       25.69     11.80 o 
   2  10  11      601.20      572.93     57.95 o 
   3  10  11       54.38       59.07     11.58 o 
   4  10  11       84.84       81.56     16.38 o 
   5  10  11       60.60       32.03     12.35 o 
  -2  11  11       14.80       45.47     14.67 o 
  -1  11  11      108.50       64.18     18.53 o 
   0  11  11      329.97      295.79     51.60 o 
   1  11  11      178.24      158.10     33.28 o 
 -12   0  12       11.13       29.12     14.12 o 
 -10   0  12      918.23      970.10     49.30 o 
  -8   0  12     3118.83     3206.40     82.03 o 
  -6   0  12      359.95      400.64     24.60 o 
  -4   0  12       44.45       50.45      6.93 o 
  -2   0  12     8407.98     8329.06     94.19 o 
   0   0  12     8592.05     8479.52     64.56 o 
   2   0  12     3817.08     3769.77     37.47 o 
   4   0  12     3698.46     3696.85     44.59 o 
   6   0  12     2366.92     2242.62     67.09 o 
   8   0  12     2301.40     2548.12     93.44 o 
  10   0  12       11.69       22.67     12.32 o 
  12   0  12        3.30        4.74     21.17 o 
 -13   1  12        0.49       22.42      8.33 o 
 -12   1  12      858.11      932.63     57.82 o 
 -11   1  12      125.76      112.70     24.42 o 
 -10   1  12      337.65      317.70     32.19 o 
  -9   1  12      917.59      943.92     39.77 o 
  -8   1  12      644.12      652.57     28.49 o 
  -7   1  12      832.39      861.08     37.88 o 
  -6   1  12     2515.37     2521.09     29.97 o 
  -5   1  12      107.89      111.83     10.02 o 
  -4   1  12     1020.71      949.19     16.63 o 
  -3   1  12     1119.64     1038.09      9.51 o 
  -2   1  12     3024.34     3188.98     37.33 o 
  -1   1  12     7513.40     7652.30     47.51 o 
   0   1  12      295.31      311.81     11.45 o 
   1   1  12     2360.57     2341.52     22.87 o 
   2   1  12     3546.06     3478.32     36.24 o 
   3   1  12        8.90        8.06      4.01 o 
   4   1  12     1204.45     1177.83     24.96 o 
   5   1  12     1310.46     1203.53     19.22 o 
   6   1  12      179.74      128.16     16.82 o 
   7   1  12     2244.98     2229.99     41.11 o 
   8   1  12      100.98      118.62     15.60 o 
   9   1  12     1071.44     1119.23     27.71 o 
  10   1  12      488.45      485.41     35.04 o 
  11   1  12       10.74       17.04      7.95 o 
  12   1  12      170.62       93.55     33.70 o 
 -13   2  12      255.91      236.77     47.98 o 
 -12   2  12       74.72       54.18     15.29 o 
 -11   2  12      294.44      257.21     28.43 o 
 -10   2  12      176.59      139.28     27.91 o 
  -9   2  12      225.50      183.17     25.83 o 
  -8   2  12       44.34       29.99      6.31 o 
  -7   2  12      213.96      204.57     16.68 o 
  -6   2  12      318.46      296.80     13.15 o 
  -5   2  12     3364.40     3388.76     43.46 o 
  -4   2  12       93.36      107.01      9.07 o 
  -3   2  12     7294.78     7311.13     70.33 o 
  -2   2  12      389.30      335.90      9.74 o 
  -1   2  12       23.18       46.49      7.18 o 
   0   2  12      106.60       85.40      5.56 o 
   1   2  12      174.01      132.73      9.94 o 
   2   2  12       24.67       11.06      5.27 o 
   3   2  12     4631.27     4685.55     55.87 o 
   4   2  12      376.09      426.10     19.26 o 
   5   2  12     1771.04     1721.35     27.68 o 
   6   2  12       10.43       20.11      5.70 o 
   7   2  12      311.83      273.52     16.86 o 
   8   2  12      160.94      173.19     16.25 o 
   9   2  12      881.08      856.65     27.07 o 
  10   2  12       49.72       46.77     11.83 o 
  11   2  12     1721.66     1816.87     37.89 o 
  12   2  12       98.70       79.03     13.35 o 
 -13   3  12        0.44       15.27     16.89 o 
 -12   3  12      408.98      298.62     48.29 o 
 -11   3  12        7.13       16.30     24.08 o 
 -10   3  12       17.28       27.44      6.81 o 
  -9   3  12      294.57      271.24     29.03 o 
  -8   3  12       46.87       53.94     10.54 o 
  -7   3  12      494.21      470.87     16.00 o 
  -6   3  12     2676.30     2650.08     35.02 o 
  -5   3  12     1106.22     1060.09     17.12 o 
  -4   3  12     3347.71     3266.10     41.64 o 
  -3   3  12      344.16      377.81     12.29 o 
  -2   3  12     1786.05     1694.97     28.02 o 
  -1   3  12     2855.76     2867.75     32.15 o 
   0   3  12       73.54       72.61      5.65 o 
   1   3  12     1636.59     1666.52     25.47 o 
   2   3  12     2379.07     2410.14     44.45 o 
   3   3  12      142.81      141.43     20.93 o 
   4   3  12     4459.62     4383.46     68.81 o 
   5   3  12     1004.30     1009.49     30.37 o 
   6   3  12       77.28       64.65      8.67 o 
   7   3  12     1704.67     1755.00     42.75 o 
   8   3  12      311.58      293.50     27.67 o 
   9   3  12      356.08      289.99     34.45 o 
  10   3  12      396.61      452.51     34.92 o 
  11   3  12       47.93       35.96      8.15 o 
 -12   4  12        0.44       19.24     11.93 o 
 -11   4  12       62.01       41.03     11.71 o 
 -10   4  12     1282.46     1392.37     61.18 o 
  -9   4  12      359.62      377.63     34.62 o 
  -8   4  12     1711.36     1785.65     33.99 o 
  -7   4  12       40.46       22.52      6.29 o 
  -6   4  12      596.35      638.42     23.35 o 
  -5   4  12      409.05      385.20     28.76 o 
  -4   4  12      508.70      505.68     12.23 o 
  -3   4  12        0.08       18.16      5.95 o 
  -2   4  12     3234.71     3294.52     49.67 o 
  -1   4  12       40.57       24.75      3.77 o 
   0   4  12     1468.54     1482.66     20.83 o 
   1   4  12     1110.55     1134.60     22.61 o 
   2   4  12      925.94      923.31     27.47 o 
   3   4  12        5.54       10.48      7.90 o 
   4   4  12      548.56      583.85     23.65 o 
   5   4  12       12.26       18.26      6.93 o 
   6   4  12      421.14      474.05     26.49 o 
   7   4  12        0.08       15.04      6.97 o 
   8   4  12     2764.16     2773.94     55.42 o 
   9   4  12       12.17       15.03      7.00 o 
  10   4  12       10.16       27.45      8.72 o 
  11   4  12       24.48       25.53      8.24 o 
 -12   5  12      181.45      117.28     31.01 o 
 -11   5  12      106.67       88.51     27.12 o 
 -10   5  12      106.45       69.54     21.56 o 
  -9   5  12      613.76      629.49     36.19 o 
  -8   5  12        6.25       29.35      9.38 o 
  -7   5  12     1486.14     1571.17     50.64 o 
  -6   5  12        9.60       22.03      6.13 o 
  -5   5  12       27.24       22.22      9.71 o 
  -4   5  12     3529.59     3556.31     51.91 o 
  -3   5  12      664.54      656.13     14.08 o 
  -2   5  12      271.19      296.00     10.61 o 
  -1   5  12     1552.46     1487.11     27.59 o 
   0   5  12      212.49      187.85     10.01 o 
   1   5  12      896.96      903.65     19.51 o 
   2   5  12     1890.35     1927.17     44.21 o 
   3   5  12      294.65      283.78     30.85 o 
   4   5  12      493.36      557.10     21.10 o 
   5   5  12      405.18      470.04     21.74 o 
   6   5  12      222.69      219.48     27.89 o 
   7   5  12     1706.32     1660.14     51.96 o 
   8   5  12      300.70      301.46     39.35 o 
   9   5  12      470.84      501.04     37.38 o 
  10   5  12      189.73      179.67     19.96 o 
  11   5  12       10.94       20.36      6.54 o 
 -11   6  12      316.96      297.64     45.58 o 
 -10   6  12      171.53      158.35     48.90 o 
  -9   6  12      383.68      410.49     96.01 o 
  -8   6  12      163.13      172.59     26.53 o 
  -7   6  12      415.64      462.16     19.90 o 
  -6   6  12        8.05       16.50      8.25 o 
  -5   6  12     1184.04     1199.37     29.73 o 
  -4   6  12      249.30      244.59     22.02 o 
  -3   6  12     1276.04     1298.81     24.64 o 
  -2   6  12       67.09       82.46     11.20 o 
  -1   6  12      341.22      341.88     13.35 o 
   0   6  12       60.12       71.04     10.75 o 
   1   6  12      490.97      474.91     16.32 o 
   2   6  12      954.96      934.51     36.30 o 
   3   6  12      982.07     1054.59     28.08 o 
   4   6  12       26.79       23.21     21.39 o 
   5   6  12      833.81      886.56     34.60 o 
   6   6  12      529.76      484.29     27.00 o 
   7   6  12       10.41       20.99      7.14 o 
   8   6  12        0.27       28.21      9.20 o 
   9   6  12      865.49      840.55     34.93 o 
  10   6  12       39.70       58.69     13.22 o 
 -10   7  12       57.93       96.65     18.95 o 
  -9   7  12      342.39      267.17     51.28 o 
  -8   7  12      277.75      292.27     41.37 o 
  -7   7  12      162.80      106.94     20.16 o 
  -6   7  12     1658.78     1634.18     47.86 o 
  -5   7  12       22.81       24.61      7.48 o 
  -4   7  12      515.80      603.49     38.72 o 
  -3   7  12      136.61      147.69     20.93 o 
  -2   7  12      466.34      464.14     15.99 o 
  -1   7  12      223.62      240.11     24.03 o 
   0   7  12      163.16      159.45     17.92 o 
   1   7  12     1263.43     1285.45     31.75 o 
   2   7  12        7.13       16.37      8.95 o 
   3   7  12        8.10       21.78      8.43 o 
   4   7  12     2116.21     2126.89     59.99 o 
   5   7  12      182.51      169.47     23.44 o 
   6   7  12      247.32      233.64     30.94 o 
   7   7  12      315.71      322.32     27.50 o 
   8   7  12       23.67       46.28     12.51 o 
   9   7  12        4.78       27.48     11.94 o 
  -9   8  12       32.10       48.86     14.69 o 
  -8   8  12      702.69      792.86     60.28 o 
  -7   8  12      113.59      100.14     21.12 o 
  -6   8  12       61.70       58.57     11.57 o 
  -5   8  12      149.61      165.02     31.48 o 
  -4   8  12       67.76       55.55     10.56 o 
  -3   8  12       73.26       70.64     12.42 o 
  -2   8  12      638.19      669.15     26.06 o 
  -1   8  12       57.87       70.61     14.05 o 
   0   8  12     1209.89     1373.60     41.87 o 
   1   8  12      154.37      149.75     21.50 o 
   2   8  12      855.80      771.45     35.52 o 
   3   8  12        8.93       37.08     11.08 o 
   4   8  12       58.04       47.09     12.47 o 
   5   8  12        3.49       25.37     11.07 o 
   6   8  12      972.53      969.55     40.37 o 
   7   8  12       19.03       43.94     11.31 o 
   8   8  12      357.96      357.57     35.05 o 
  -7   9  12      193.42      161.09     31.59 o 
  -6   9  12      111.86      100.01     21.03 o 
  -5   9  12       45.43       36.97     11.16 o 
  -4   9  12       56.68       39.00     12.12 o 
  -3   9  12      671.72      739.09     54.54 o 
  -2   9  12       21.75       21.79     10.66 o 
  -1   9  12      931.85     1099.16     43.32 o 
   0   9  12       97.02       84.90     19.72 o 
   1   9  12      127.29      100.26     25.34 o 
   2   9  12       41.00       35.95     14.50 o 
   3   9  12       10.72        9.03      8.38 o 
   4   9  12      110.20       99.14     16.43 o 
   5   9  12      152.22      127.90     27.07 o 
   6   9  12        7.54       25.71      7.77 o 
  -5  10  12      209.31      166.82     38.27 o 
  -4  10  12       48.97       43.07     13.90 o 
  -3  10  12      421.18      360.42     44.36 o 
  -2  10  12        2.75       24.63      8.71 o 
  -1  10  12        6.17       23.45     11.06 o 
   0  10  12      335.95      354.18     56.44 o 
   1  10  12       31.42       36.49     12.80 o 
   2  10  12       12.90       23.47     10.44 o 
   3  10  12      358.45      329.54     58.24 o 
   4  10  12        1.20       25.23      8.46 o 
 -13   0  13       27.31       35.00     12.72 o 
 -11   0  13      152.46      149.69     42.29 o 
  -9   0  13      585.70      606.87     53.88 o 
  -7   0  13     7416.71     7768.78     55.04 o 
  -5   0  13     1499.59     1478.70     32.88 o 
  -3   0  13     4163.06     4298.46     47.90 o 
  -1   0  13     1905.67     1577.94     24.74 o 
   1   0  13     6703.05     6752.48     62.34 o 
   3   0  13     1755.84     1867.89     48.58 o 
   5   0  13      209.24      256.95     23.40 o 
   7   0  13     1451.53     1437.26     65.79 o 
   9   0  13      967.44      973.21     31.28 o 
  11   0  13      314.50      268.26     68.47 o 
 -13   1  13      125.10       86.49     18.48 o 
 -12   1  13       19.29       19.23     10.81 o 
 -11   1  13      555.65      612.75     35.10 o 
 -10   1  13      167.61      145.10     23.82 o 
  -9   1  13       49.99       45.44     14.65 o 
  -8   1  13     1994.11     2262.41     79.47 o 
  -7   1  13      109.90       89.71     10.49 o 
  -6   1  13      957.92      900.28     18.48 o 
  -5   1  13     1506.54     1505.08     23.68 o 
  -4   1  13      456.02      450.46     12.33 o 
  -3   1  13     3677.69     3866.63     29.34 o 
  -2   1  13        1.24        3.68      4.06 o 
  -1   1  13       20.01       17.58      3.98 o 
   0   1  13     6934.17     7429.58     50.15 o 
   1   1  13      449.91      433.56     10.91 o 
   2   1  13     2721.33     2647.27     30.28 o 
   3   1  13      859.95      781.07     15.74 o 
   4   1  13     1949.93     1906.60     27.46 o 
   5   1  13     4022.42     3869.05     59.27 o 
   6   1  13     1316.60     1273.72     19.06 o 
   7   1  13      127.62      134.32     13.35 o 
   8   1  13      197.64      194.55     28.21 o 
   9   1  13       75.28       66.17     17.66 o 
  10   1  13      288.57      255.71     43.39 o 
  11   1  13      372.05      255.06     42.74 o 
  12   1  13        0.04       21.08     20.33 o 
 -13   2  13       13.64       20.12     15.00 o 
 -12   2  13      525.24      449.67     58.60 o 
 -11   2  13       67.99       73.65     16.21 o 
 -10   2  13      606.41      633.32     36.58 o 
  -9   2  13      152.50      156.81     19.82 o 
  -8   2  13      224.31      276.03     20.66 o 
  -7   2  13       14.87       16.64      7.58 o 
  -6   2  13      326.75      317.95     15.61 o 
  -5   2  13       63.85       50.27      6.92 o 
  -4   2  13     5326.71     5549.76     83.42 o 
  -3   2  13      241.78      228.24     16.29 o 
  -2   2  13     4650.67     4821.15     44.80 o 
  -1   2  13      113.51      120.62     10.62 o 
   0   2  13     2360.82     2473.65     29.25 o 
   1   2  13      195.17      209.71     13.73 o 
   2   2  13     2488.66     2476.20     39.34 o 
   3   2  13       31.07       36.80     13.11 o 
   4   2  13      556.67      568.08     20.51 o 
   5   2  13      614.50      530.87     27.17 o 
   6   2  13     6587.77     6475.97    104.66 o 
   7   2  13       26.08       29.18      6.46 o 
   8   2  13       92.01       98.98     10.16 o 
   9   2  13       11.18       13.32      5.60 o 
  10   2  13      181.52      194.37     31.83 o 
  11   2  13       23.52       17.21      5.38 o 
 -12   3  13      195.59      174.61     48.59 o 
 -11   3  13     1126.03     1189.54     61.21 o 
 -10   3  13       60.27       42.84     17.70 o 
  -9   3  13      209.35      241.30     23.95 o 
  -8   3  13      106.89       78.35     12.67 o 
  -7   3  13      191.60      174.93     21.45 o 
  -6   3  13     4835.39     4776.35     65.66 o 
  -5   3  13     1434.05     1407.74     26.23 o 
  -4   3  13       15.40       35.16      7.37 o 
  -3   3  13     4378.30     4364.43     71.21 o 
  -2   3  13      504.37      463.91     15.48 o 
  -1   3  13     1121.61     1144.62     20.71 o 
   0   3  13     2826.99     2754.33     46.76 o 
   1   3  13       38.77       35.52      5.99 o 
   2   3  13      691.34      628.07     16.33 o 
   3   3  13     5290.00     5332.48     77.17 o 
   4   3  13      482.83      450.00     28.74 o 
   5   3  13     1230.50     1172.41     36.98 o 
   6   3  13        5.92        7.87      5.40 o 
   7   3  13      199.23      187.98     22.01 o 
   8   3  13     1197.56     1349.63     35.94 o 
   9   3  13       22.13       24.53      7.46 o 
  10   3  13      233.48      229.39     26.46 o 
  11   3  13      480.55      420.44     51.89 o 
 -12   4  13       39.99       36.28     15.67 o 
 -11   4  13        0.91       15.14     12.35 o 
 -10   4  13       84.54       62.28     35.17 o 
  -9   4  13      961.41     1054.44     40.16 o 
  -8   4  13       20.39       15.28      8.71 o 
  -7   4  13      152.63      156.94     16.11 o 
  -6   4  13      921.73      884.75     19.32 o 
  -5   4  13     1225.18     1213.81     27.65 o 
  -4   4  13      119.53      103.26     13.40 o 
  -3   4  13      377.74      384.59     15.75 o 
  -2   4  13      259.08      242.25     21.92 o 
  -1   4  13      493.97      378.19     19.38 o 
   0   4  13       42.47       27.36      3.03 o 
   1   4  13     5419.20     5451.44     69.25 o 
   2   4  13        5.56        3.78      3.52 o 
   3   4  13      565.09      576.19     21.70 o 
   4   4  13      726.53      654.87     35.44 o 
   5   4  13       17.89       18.64      7.33 o 
   6   4  13      104.09      120.95     15.81 o 
   7   4  13     2449.74     2657.34     86.95 o 
   8   4  13       55.90       56.79     10.39 o 
   9   4  13     1321.31     1463.73     39.82 o 
  10   4  13       62.21       96.13     18.50 o 
  11   4  13      153.04      114.89     22.57 o 
 -11   5  13      154.88      101.38     26.22 o 
 -10   5  13       99.90      111.07     22.57 o 
  -9   5  13      462.59      448.40     53.03 o 
  -8   5  13     1270.32     1291.63     32.83 o 
  -7   5  13       15.66       23.29      8.96 o 
  -6   5  13      215.23      229.73     28.94 o 
  -5   5  13      208.21      214.33     17.44 o 
  -4   5  13       64.54       73.90     14.07 o 
  -3   5  13      829.08      899.52     28.27 o 
  -2   5  13     2613.32     2689.03     48.69 o 
  -1   5  13     1625.32     1620.91     36.25 o 
   0   5  13      999.59      942.80     16.86 o 
   1   5  13     2830.42     2838.25     51.21 o 
   2   5  13     2654.22     2741.69     51.09 o 
   3   5  13     1025.97     1096.62     28.26 o 
   4   5  13        0.71       11.10      6.87 o 
   5   5  13      381.50      413.48     28.68 o 
   6   5  13      214.93      279.63     32.95 o 
   7   5  13       27.77       26.88      7.09 o 
   8   5  13      420.84      481.76     44.34 o 
   9   5  13       46.10       50.14     13.85 o 
  10   5  13      519.88      510.07     29.20 o 
 -11   6  13       34.82       32.60     13.05 o 
 -10   6  13      376.63      451.13     34.71 o 
  -9   6  13       22.30       20.90     13.67 o 
  -8   6  13       26.39       36.28     10.81 o 
  -7   6  13       25.79       34.86      9.28 o 
  -6   6  13      164.75      173.80     18.97 o 
  -5   6  13        6.65       18.35      8.30 o 
  -4   6  13      862.73      927.82     23.52 o 
  -3   6  13      172.31      237.68     18.25 o 
  -2   6  13     1309.70     1306.94     21.34 o 
  -1   6  13       98.06       90.90     12.49 o 
   0   6  13        1.76       14.11      6.17 o 
   1   6  13      642.64      614.00     21.38 o 
   2   6  13        1.27       18.09      7.11 o 
   3   6  13        1.70       20.06      8.13 o 
   4   6  13     4064.20     4244.83     56.65 o 
   5   6  13       43.67       46.39     12.76 o 
   6   6  13      801.50      928.48     41.26 o 
   7   6  13      128.08      107.72     30.36 o 
   8   6  13       24.99       28.04      7.69 o 
   9   6  13       48.29       57.91     10.73 o 
 -10   7  13       50.01       29.95     11.90 o 
  -9   7  13      213.90      151.96     31.96 o 
  -8   7  13       91.20       94.64     21.45 o 
  -7   7  13        3.32       17.89      8.05 o 
  -6   7  13      326.91      305.41     31.45 o 
  -5   7  13     1061.03     1116.93     31.13 o 
  -4   7  13       17.01       32.21      9.85 o 
  -3   7  13      308.77      307.29     24.96 o 
  -2   7  13       11.01       28.31      7.07 o 
  -1   7  13      552.25      520.33     43.92 o 
   0   7  13       58.79       47.02     11.17 o 
   1   7  13      785.00      853.53     35.29 o 
   2   7  13      503.98      557.85     29.82 o 
   3   7  13       50.04       55.80     13.61 o 
   4   7  13       10.59       29.35     10.15 o 
   5   7  13     2104.11     2207.91     49.43 o 
   6   7  13      277.95      232.07     33.90 o 
   7   7  13      164.08      155.41     19.71 o 
   8   7  13      155.77      139.86     19.93 o 
   9   7  13        1.06       19.84      6.01 o 
  -9   8  13      195.64      124.32     35.06 o 
  -8   8  13      130.17      125.75     39.90 o 
  -7   8  13      610.45      596.87     25.79 o 
  -6   8  13      170.85      137.22     23.33 o 
  -5   8  13      518.59      579.18     38.67 o 
  -4   8  13       24.93       26.34      9.64 o 
  -3   8  13       29.94       33.85      6.90 o 
  -2   8  13       79.94       68.01     14.09 o 
  -1   8  13      543.81      607.27     68.47 o 
   0   8  13       11.91       14.59     13.04 o 
   1   8  13     1182.84     1323.68     43.07 o 
   2   8  13      126.92      130.41     18.38 o 
   3   8  13       25.16       32.10     10.63 o 
   4   8  13      300.95      251.75     38.75 o 
   5   8  13       29.26       34.28     11.18 o 
   6   8  13       14.87       20.63      8.45 o 
   7   8  13      447.11      431.32     49.56 o 
  -7   9  13      140.64       70.55     18.76 o 
  -6   9  13       81.28       60.31     10.89 o 
  -5   9  13       14.78       34.71      9.54 o 
  -4   9  13       26.32       22.75     10.40 o 
  -3   9  13       28.86       61.12     13.85 o 
  -2   9  13      235.77      239.59     42.02 o 
  -1   9  13      364.70      373.86     42.30 o 
   0   9  13      439.30      488.29     57.15 o 
   1   9  13       11.47       30.29     11.82 o 
   2   9  13      464.03      519.84     56.44 o 
   3   9  13      140.97      147.41     28.56 o 
   4   9  13       38.29       35.68     10.52 o 
   5   9  13       91.25      121.47     21.77 o 
   6   9  13       38.94       53.65     13.43 o 
  -5  10  13        0.93        9.72      9.92 o 
  -4  10  13      187.83      168.54     29.97 o 
  -3  10  13       27.07       39.93     17.88 o 
  -2  10  13      151.20       96.92     25.18 o 
  -1  10  13      268.15      311.62     49.31 o 
   0  10  13       36.10       36.19     13.54 o 
   1  10  13        2.19       14.74     10.23 o 
   2  10  13        7.19       24.61     10.61 o 
   3  10  13       33.58       32.71     12.06 o 
 -12   0  14      231.03      225.80     84.21 o 
 -10   0  14      700.42      826.03     58.05 o 
  -8   0  14      853.92      883.80     48.14 o 
  -6   0  14     5691.01     5685.82    107.37 o 
  -4   0  14     3195.65     3360.76     57.70 o 
  -2   0  14      193.69      183.43     15.14 o 
   0   0  14     1933.78     1761.19     27.08 o 
   2   0  14     1045.32      999.08     27.59 o 
   4   0  14     3554.85     3622.27     73.53 o 
   6   0  14      561.99      441.30     37.74 o 
   8   0  14     1663.45     1798.53     80.54 o 
  10   0  14     1765.15     1964.76     58.01 o 
 -12   1  14      126.97       84.22     27.39 o 
 -11   1  14       45.20       34.60     13.57 o 
 -10   1  14      100.56      118.83     24.70 o 
  -9   1  14       41.69       22.55      9.69 o 
  -8   1  14     1249.71     1196.30     33.09 o 
  -7   1  14     1791.33     1755.71     25.58 o 
  -6   1  14      603.78      612.57     21.52 o 
  -5   1  14      425.02      430.50     12.82 o 
  -4   1  14     1326.06     1343.35     18.78 o 
  -3   1  14       22.57       23.49      5.50 o 
  -2   1  14     4726.04     4942.55     50.05 o 
  -1   1  14      180.00      138.71      8.33 o 
   0   1  14        1.77        7.50      2.99 o 
   1   1  14     3562.35     3491.53     30.67 o 
   2   1  14      260.55      252.11      8.30 o 
   3   1  14     2085.33     2005.91     27.90 o 
   4   1  14      140.31      122.87     10.39 o 
   5   1  14      178.49      181.60     17.95 o 
   6   1  14     2626.66     2566.18     42.49 o 
   7   1  14      537.25      524.83     22.77 o 
   8   1  14      533.63      543.07     34.68 o 
   9   1  14      674.57      706.98     25.15 o 
  10   1  14      208.86      193.58     31.95 o 
  11   1  14      244.91      195.71     34.98 o 
 -12   2  14      110.28       84.51     21.63 o 
 -11   2  14     1341.11     1459.88    112.17 o 
 -10   2  14        8.02       21.22     11.94 o 
  -9   2  14      462.75      488.74     32.77 o 
  -8   2  14        6.00        8.81      5.20 o 
  -7   2  14      166.02      165.07     12.74 o 
  -6   2  14      145.50      136.06     15.82 o 
  -5   2  14      841.03      833.37     14.32 o 
  -4   2  14      145.01      153.49     15.33 o 
  -3   2  14      184.60      168.58     20.01 o 
  -2   2  14       72.38       86.90     10.56 o 
  -1   2  14     4112.31     4159.02     58.32 o 
   0   2  14        5.37        2.86      3.92 o 
   1   2  14       30.94       29.92      5.88 o 
   2   2  14       69.97       51.04      9.91 o 
   3   2  14      604.23      616.59     18.57 o 
   4   2  14      113.83       92.02     10.28 o 
   5   2  14     6856.18     6811.72     83.39 o 
   6   2  14      211.24      140.60     34.18 o 
   7   2  14     1305.89     1435.27     26.79 o 
   8   2  14       22.32       28.73     11.45 o 
   9   2  14        7.06       20.51      7.17 o 
  10   2  14        2.75       15.94      7.40 o 
  11   2  14       95.52       79.87     18.83 o 
 -12   3  14      103.04      107.33     19.23 o 
 -11   3  14        0.81       19.71      9.31 o 
 -10   3  14      882.57      836.77     49.81 o 
  -9   3  14       63.09       34.24     12.98 o 
  -8   3  14     1044.12     1002.39     54.41 o 
  -7   3  14      747.84      745.65     21.85 o 
  -6   3  14      245.00      272.86     28.07 o 
  -5   3  14      373.84      357.32     19.85 o 
  -4   3  14      865.33      961.53     32.35 o 
  -3   3  14       33.61       32.18      7.64 o 
  -2   3  14     4387.11     4484.62     63.32 o 
  -1   3  14      323.19      322.45     11.60 o 
   0   3  14      190.37      170.42     16.22 o 
   1   3  14     3110.21     3193.37     41.05 o 
   2   3  14      230.23      233.52     15.46 o 
   3   3  14     2128.13     2105.21     39.71 o 
   4   3  14     2143.62     2167.80     43.28 o 
   5   3  14       97.86       97.26     11.07 o 
   6   3  14      371.41      427.79     28.19 o 
   7   3  14      206.61      197.77     23.09 o 
   8   3  14     1023.53     1033.79     45.62 o 
   9   3  14      167.96      194.61     28.81 o 
  10   3  14       44.24       42.62      9.53 o 
  11   3  14      250.74      209.79     30.21 o 
 -12   4  14       79.79      105.67     30.51 o 
 -11   4  14       65.63       38.28     14.15 o 
 -10   4  14       46.36       45.82     16.69 o 
  -9   4  14        4.05       16.11      9.10 o 
  -8   4  14      283.34      321.39     35.69 o 
  -7   4  14       42.69       33.54      8.40 o 
  -6   4  14     2906.74     3041.85     48.28 o 
  -5   4  14       13.60       12.17      8.58 o 
  -4   4  14     1684.48     1696.59     31.34 o 
  -3   4  14       73.96       91.43     13.96 o 
  -2   4  14        0.81       13.68      5.98 o 
  -1   4  14       35.85       23.88      5.82 o 
   0   4  14     1240.88     1222.42     39.04 o 
   1   4  14        1.79        5.58      3.58 o 
   2   4  14     6381.82     6411.33     96.18 o 
   3   4  14      177.80      143.46     19.92 o 
   4   4  14     1876.93     1869.65     32.10 o 
   5   4  14        7.17       17.10      7.20 o 
   6   4  14       21.36       37.96     12.42 o 
   7   4  14        3.73       13.65      6.62 o 
   8   4  14      563.54      661.60     50.46 o 
   9   4  14      198.49      206.03     28.47 o 
  10   4  14     1143.46     1274.65     36.57 o 
 -11   5  14       18.75       14.58     13.58 o 
 -10   5  14      143.54      148.21     32.09 o 
  -9   5  14      489.52      361.69     57.75 o 
  -8   5  14      668.60      790.01     33.61 o 
  -7   5  14      173.35      213.96     26.82 o 
  -6   5  14        3.26       13.68      6.84 o 
  -5   5  14      284.76      310.49     35.15 o 
  -4   5  14       53.33       47.42     11.58 o 
  -3   5  14      727.31      726.39     26.47 o 
  -2   5  14     3270.15     3180.06     54.84 o 
  -1   5  14      586.79      576.54     23.66 o 
   0   5  14       47.81       56.24      9.91 o 
   1   5  14     1356.99     1477.70     30.55 o 
   2   5  14       90.86       99.71     10.87 o 
   3   5  14     2361.18     2360.25     41.10 o 
   4   5  14      276.26      330.82     22.30 o 
   5   5  14       20.22       25.77      8.84 o 
   6   5  14      155.83      180.51     19.96 o 
   7   5  14       17.22       25.59      8.19 o 
   8   5  14       46.06       37.96      8.87 o 
   9   5  14      784.11      857.87     39.23 o 
  10   5  14       43.02       34.60      9.58 o 
 -10   6  14      235.33      188.50     41.14 o 
  -9   6  14      557.95      517.44     56.96 o 
  -8   6  14      106.88      111.79     29.30 o 
  -7   6  14        0.96       17.73      6.75 o 
  -6   6  14      200.99      198.98     22.05 o 
  -5   6  14       31.24       23.83      6.82 o 
  -4   6  14       12.40       19.25      7.23 o 
  -3   6  14      577.71      628.95     23.36 o 
  -2   6  14      562.16      504.57     40.62 o 
  -1   6  14     1708.56     1717.33     61.98 o 
   0   6  14      669.45      658.34     32.05 o 
   1   6  14      353.15      372.68     15.67 o 
   2   6  14       89.02       59.34     14.58 o 
   3   6  14      243.20      217.17     28.77 o 
   4   6  14       23.07       31.08      8.57 o 
   5   6  14     1022.21     1041.31     30.49 o 
   6   6  14      177.24      176.41     21.53 o 
   7   6  14      517.67      596.39     38.52 o 
   8   6  14       22.69       35.96     10.08 o 
   9   6  14       18.94       20.56      7.09 o 
  -9   7  14        0.04       11.47     12.92 o 
  -8   7  14      128.14       90.55     16.93 o 
  -7   7  14       32.34       26.93     12.02 o 
  -6   7  14        0.16       25.93      6.87 o 
  -5   7  14      237.79      218.30     36.31 o 
  -4   7  14     1341.58     1360.57     39.90 o 
  -3   7  14      355.27      401.24     23.81 o 
  -2   7  14      942.67      998.79     41.43 o 
  -1   7  14       20.93       34.80     10.54 o 
   0   7  14      456.47      445.27     53.94 o 
   1   7  14      190.03      231.44     46.65 o 
   2   7  14        8.03       13.89      5.94 o 
   3   7  14      137.49      158.71     23.18 o 
   4   7  14      642.99      574.64     36.34 o 
   5   7  14      124.60      116.97     18.09 o 
   6   7  14      706.48      700.67     27.00 o 
   7   7  14        2.45       24.28      7.31 o 
   8   7  14      346.57      347.79     40.06 o 
  -8   8  14      172.27      112.30     34.28 o 
  -7   8  14        0.83       20.63     11.54 o 
  -6   8  14      812.78      829.82     41.41 o 
  -5   8  14      295.86      295.56     42.70 o 
  -4   8  14      472.87      541.94     72.90 o 
  -3   8  14        1.19       14.08      7.78 o 
  -2   8  14       21.85       19.01     11.55 o 
  -1   8  14      273.74      248.47     41.30 o 
   0   8  14      531.42      504.90     46.79 o 
   1   8  14        2.08       21.41     10.20 o 
   2   8  14      745.24      764.06     53.38 o 
   3   8  14       45.97       66.33     16.34 o 
   4   8  14      159.26      182.45     28.12 o 
   5   8  14       95.59      111.21     17.06 o 
   6   8  14        2.03       33.51      9.97 o 
   7   8  14       46.60       32.42     13.35 o 
  -6   9  14        3.33       18.11      7.90 o 
  -5   9  14      287.91      211.46     41.81 o 
  -4   9  14        7.75       26.92      8.30 o 
  -3   9  14       26.30       29.36      9.40 o 
  -2   9  14      191.93      178.85     35.33 o 
  -1   9  14      168.71      173.61     33.57 o 
   0   9  14       25.29       16.02      8.42 o 
   1   9  14      118.69      134.19     21.00 o 
   2   9  14       11.66       18.66     10.10 o 
   3   9  14      408.47      291.81     47.67 o 
   4   9  14      190.24      203.41     33.30 o 
   5   9  14       39.66       42.37     10.85 o 
  -4  10  14        9.85       25.16      9.81 o 
  -3  10  14       76.03       53.41     24.10 o 
  -2  10  14        1.44       12.84     11.60 o 
  -1  10  14      249.45      250.74     37.93 o 
   0  10  14       34.86       26.33     11.68 o 
   1  10  14       84.98       54.24     12.69 o 
   2  10  14       17.82       21.47     10.18 o 
 -11   0  15      241.70      213.92     73.25 o 
  -9   0  15       56.42       85.03     24.94 o 
  -7   0  15      292.42      281.23     27.88 o 
  -5   0  15     1806.96     1826.38     49.32 o 
  -3   0  15     2573.98     2551.48     42.58 o 
  -1   0  15      413.27      388.08     13.50 o 
   1   0  15     6572.10     6707.71     96.88 o 
   3   0  15     2262.31     2182.36     58.62 o 
   5   0  15     2191.95     2157.85     45.64 o 
   7   0  15      106.42      169.32     20.65 o 
   9   0  15      763.93      759.38     51.44 o 
  11   0  15     1718.54     1674.43    157.88 o 
 -12   1  15       41.40       39.22     20.11 o 
 -11   1  15       24.74       34.74     11.11 o 
 -10   1  15      373.61      367.18     53.41 o 
  -9   1  15      146.68      202.52     34.49 o 
  -8   1  15      921.46      917.91     29.94 o 
  -7   1  15     1041.92      997.49     22.97 o 
  -6   1  15      325.69      346.14     13.71 o 
  -5   1  15       40.89       35.30      5.07 o 
  -4   1  15     2612.49     2589.27     29.68 o 
  -3   1  15      551.17      508.51     14.62 o 
  -2   1  15       16.21       15.24      4.90 o 
  -1   1  15     3568.90     3652.58     54.83 o 
   0   1  15      332.02      355.36     12.45 o 
   1   1  15     3986.63     4038.24     47.68 o 
   2   1  15      361.53      335.80     13.50 o 
   3   1  15      444.22      448.64      9.87 o 
   4   1  15     1937.39     1980.76     45.69 o 
   5   1  15     1564.37     1540.99     22.97 o 
   6   1  15       26.85       36.87      8.62 o 
   7   1  15     1122.37     1249.86     47.63 o 
   8   1  15      198.82      211.87     25.26 o 
   9   1  15      168.61      177.07     25.38 o 
  10   1  15      392.37      428.56     52.70 o 
  11   1  15        4.06       12.85      8.80 o 
 -12   2  15        9.81       14.83     10.00 o 
 -11   2  15      149.29      125.35     25.70 o 
 -10   2  15      607.74      698.55     57.29 o 
  -9   2  15      321.75      278.09     33.88 o 
  -8   2  15     1866.68     1835.46     68.10 o 
  -7   2  15       17.52       11.93      5.00 o 
  -6   2  15      393.27      426.73     23.60 o 
  -5   2  15       72.99       65.01     13.17 o 
  -4   2  15      274.33      243.29     17.68 o 
  -3   2  15      118.46      142.96     19.41 o 
  -2   2  15     2918.85     2849.95     42.25 o 
  -1   2  15      416.82      409.33     16.29 o 
   0   2  15     2658.60     2596.42     30.27 o 
   1   2  15       46.94       34.29      6.35 o 
   2   2  15     1346.21     1317.14     22.55 o 
   3   2  15       11.59       13.52      6.50 o 
   4   2  15        1.01       19.68      5.86 o 
   5   2  15       95.49       60.64     15.71 o 
   6   2  15     1484.44     1592.75     32.20 o 
   7   2  15       10.85       20.07      8.34 o 
   8   2  15      855.10      894.45     31.06 o 
   9   2  15        2.00       19.92      7.63 o 
  10   2  15       42.94       58.11     15.35 o 
  11   2  15       14.92       15.31      7.53 o 
 -12   3  15       56.06       24.39     12.14 o 
 -11   3  15      560.44      504.88     38.81 o 
 -10   3  15      278.08      253.33     40.59 o 
  -9   3  15      606.20      645.19     39.59 o 
  -8   3  15       73.65       75.60     18.18 o 
  -7   3  15       47.62       84.11     10.64 o 
  -6   3  15      491.13      511.80     28.19 o 
  -5   3  15      180.90      186.25     20.27 o 
  -4   3  15     4166.91     4435.05     97.80 o 
  -3   3  15     1771.87     1656.27     38.63 o 
  -2   3  15      470.85      515.39     15.81 o 
  -1   3  15     1021.18      901.25     20.48 o 
   0   3  15       41.41       37.35      5.95 o 
   1   3  15     1305.92     1265.30     20.42 o 
   2   3  15     1199.89     1277.58     26.69 o 
   3   3  15       27.36       19.99      8.19 o 
   4   3  15       73.78       56.83     12.79 o 
   5   3  15      409.67      447.43     19.69 o 
   6   3  15      216.40      168.70     21.27 o 
   7   3  15      963.06     1002.45     38.39 o 
   8   3  15       17.15       15.07      7.63 o 
   9   3  15      315.37      279.51     34.95 o 
  10   3  15      205.42      201.97     44.48 o 
 -11   4  15      377.90      217.25     62.86 o 
 -10   4  15        0.13        1.45     11.31 o 
  -9   4  15        1.93       30.43     14.42 o 
  -8   4  15      105.98      100.04     23.50 o 
  -7   4  15      207.00      221.73     24.73 o 
  -6   4  15        7.71       14.48      5.90 o 
  -5   4  15     1116.26     1214.76     48.93 o 
  -4   4  15      319.42      280.56     32.79 o 
  -3   4  15     1877.54     1889.82     30.26 o 
  -2   4  15       24.88       12.84      6.42 o 
  -1   4  15     1536.16     1496.86     46.20 o 
   0   4  15      899.58      832.34     46.41 o 
   1   4  15      589.55      586.67     17.99 o 
   2   4  15      445.46      435.71     21.71 o 
   3   4  15     5788.97     6134.67     80.75 o 
   4   4  15      176.67      194.67     19.40 o 
   5   4  15      982.37      936.57     24.45 o 
   6   4  15      195.78      168.49     30.42 o 
   7   4  15      234.97      233.11     26.59 o 
   8   4  15       20.40       19.65      5.19 o 
   9   4  15      546.30      585.42     51.61 o 
  10   4  15      313.94      284.12     38.33 o 
 -11   5  15        0.34       14.86     12.36 o 
 -10   5  15       15.84       26.34     13.49 o 
  -9   5  15      285.57      268.71     58.23 o 
  -8   5  15       97.14       82.90     33.15 o 
  -7   5  15      331.01      341.08     49.62 o 
  -6   5  15     2023.28     2166.38     66.85 o 
  -5   5  15       46.39       39.92     11.05 o 
  -4   5  15     1757.60     1818.71     57.88 o 
  -3   5  15       14.91        8.75      5.58 o 
  -2   5  15      165.72      154.75     21.54 o 
  -1   5  15     2870.00     3140.75     52.04 o 
   0   5  15       31.59       64.98     17.20 o 
   1   5  15       15.27       22.99      6.08 o 
   2   5  15     2024.36     2039.56     64.89 o 
   3   5  15      149.96      139.43     19.35 o 
   4   5  15      224.56      221.42     29.04 o 
   5   5  15      499.20      507.79     33.09 o 
   6   5  15      441.64      427.32     33.48 o 
   7   5  15      183.57      189.72     24.44 o 
   8   5  15      143.81      155.38     21.44 o 
   9   5  15       18.83       34.10     10.03 o 
 -10   6  15      403.64      364.69     43.19 o 
  -9   6  15      101.11      106.92     45.14 o 
  -8   6  15      506.45      492.52     42.61 o 
  -7   6  15      116.24      102.93     19.21 o 
  -6   6  15      182.09      137.66     19.55 o 
  -5   6  15      230.62      213.15     29.34 o 
  -4   6  15      414.85      410.07     34.43 o 
  -3   6  15        1.02       11.66      5.83 o 
  -2   6  15      638.06      682.51     40.87 o 
  -1   6  15       91.03      103.31     18.97 o 
   0   6  15     2617.99     2576.88     50.37 o 
   1   6  15        5.58        9.21     11.82 o 
   2   6  15      192.89      223.99     23.60 o 
   3   6  15      107.25       96.32     18.49 o 
   4   6  15        6.29       24.27     12.02 o 
   5   6  15        9.23       22.35     15.82 o 
   6   6  15     1072.87     1149.30     49.88 o 
   7   6  15      153.72      138.83     22.64 o 
   8   6  15      369.16      348.83     35.90 o 
   9   6  15        4.91       17.03      8.12 o 
  -9   7  15      370.20      392.85     33.26 o 
  -8   7  15       17.87       19.75      9.84 o 
  -7   7  15      276.44      198.14     50.19 o 
  -6   7  15       57.36       66.72     12.12 o 
  -5   7  15        6.33       20.13      6.27 o 
  -4   7  15      138.62      156.56     22.35 o 
  -3   7  15      511.68      653.11     46.04 o 
  -2   7  15        4.07       20.54     11.41 o 
  -1   7  15     1215.10     1344.11     50.36 o 
   0   7  15      272.48      298.65     37.50 o 
   1   7  15      181.80      225.66     24.78 o 
   2   7  15      295.26      249.65     37.61 o 
   3   7  15       22.93       36.76     11.23 o 
   4   7  15       16.90       40.24     11.47 o 
   5   7  15      176.29      150.06     23.89 o 
   6   7  15       14.61       32.47     11.71 o 
   7   7  15      299.35      245.82     42.77 o 
   8   7  15      132.42      119.57     22.95 o 
  -8   8  15       15.00       33.37     10.77 o 
  -7   8  15        6.87       11.08     11.16 o 
  -6   8  15        9.18       16.88      9.79 o 
  -5   8  15      492.89      509.39     42.91 o 
  -4   8  15        3.83       10.04      9.28 o 
  -3   8  15      450.66      407.47     48.33 o 
  -2   8  15      250.08      210.33     34.43 o 
  -1   8  15       75.14       93.65     17.97 o 
   0   8  15      137.13      147.79     32.76 o 
   1   8  15       39.99       38.99     14.40 o 
   2   8  15      107.17       80.17     14.81 o 
   3   8  15      413.89      421.17     45.59 o 
   4   8  15       12.67       15.90     11.55 o 
   5   8  15      231.22      185.67     25.74 o 
   6   8  15       98.54       63.53     14.26 o 
  -6   9  15      319.21      375.28     88.15 o 
  -5   9  15      151.66       98.16     21.81 o 
  -4   9  15      242.34      217.27     43.58 o 
  -3   9  15       39.06       22.10     10.36 o 
  -2   9  15       21.95       24.79     11.88 o 
  -1   9  15        5.85       25.66      8.49 o 
   0   9  15        4.35       24.55     10.11 o 
   1   9  15      169.01      151.42     31.41 o 
   2   9  15      624.91      586.59     49.89 o 
   3   9  15       22.13       25.95     14.51 o 
   4   9  15      216.58      182.78     27.34 o 
  -2  10  15      259.51      214.04     38.08 o 
  -1  10  15       22.21       21.72     10.98 o 
   0  10  15      514.85      527.91     58.82 o 
   1  10  15       73.62       42.42     18.78 o 
 -12   0  16      569.45      383.36    160.71 o 
 -10   0  16      158.51      162.76     63.04 o 
  -8   0  16      110.40      101.88     25.14 o 
  -6   0  16       45.54       21.86      8.25 o 
  -4   0  16     4994.68     5313.76    102.10 o 
  -2   0  16     4104.53     4300.88     98.56 o 
   0   0  16      424.45      475.54     14.50 o 
   2   0  16      108.44      113.73     12.87 o 
   4   0  16     6368.49     6338.39    140.33 o 
   6   0  16     1379.22     1437.17     49.79 o 
   8   0  16      100.01       76.23     18.50 o 
  10   0  16       20.32       27.34     11.88 o 
 -12   1  16       89.50       91.02     32.26 o 
 -11   1  16      110.61      101.26     30.80 o 
 -10   1  16       69.59       67.59     26.95 o 
  -9   1  16      151.24      148.66     30.72 o 
  -8   1  16      677.51      709.06     42.83 o 
  -7   1  16      132.39      153.63     22.62 o 
  -6   1  16     1102.25     1125.50     20.28 o 
  -5   1  16     1730.30     1759.49     24.50 o 
  -4   1  16       53.10       36.79     11.15 o 
  -3   1  16     1433.37     1396.13     22.95 o 
  -2   1  16      529.70      519.72     21.83 o 
  -1   1  16      367.26      332.04     16.25 o 
   0   1  16     3709.06     3893.15     40.05 o 
   1   1  16      982.11      923.91     20.22 o 
   2   1  16      882.76      976.71     22.63 o 
   3   1  16     1524.83     1471.33     28.15 o 
   4   1  16      217.53      229.84     23.43 o 
   5   1  16     1345.63     1332.09     34.90 o 
   6   1  16       18.76       27.36      6.17 o 
   7   1  16      584.23      635.99     49.87 o 
   8   1  16      429.89      443.08     50.43 o 
   9   1  16       80.97      106.78     14.48 o 
  10   1  16       88.16       27.58     12.04 o 
 -12   2  16       20.72       79.36     93.68 o 
 -11   2  16        3.07        5.12     11.93 o 
 -10   2  16       65.67       51.00     17.89 o 
  -9   2  16      242.30      285.83     45.26 o 
  -8   2  16      171.07      172.41     43.42 o 
  -7   2  16     1332.37     1460.40     26.73 o 
  -6   2  16      182.05      188.84     21.36 o 
  -5   2  16      146.13      140.28     14.61 o 
  -4   2  16       12.90       14.73      4.83 o 
  -3   2  16       15.43       22.29      7.28 o 
  -2   2  16      375.57      341.45     21.00 o 
  -1   2  16     4804.32     5098.57     79.76 o 
   0   2  16       67.81       53.04      7.79 o 
   1   2  16     3320.56     3394.79     59.36 o 
   2   2  16      106.73      102.35     14.86 o 
   3   2  16      658.59      667.37     19.15 o 
   4   2  16      111.84       78.35     11.47 o 
   5   2  16      608.55      653.99     22.42 o 
   6   2  16       34.65       38.52     10.36 o 
   7   2  16      898.13      997.14     58.33 o 
   8   2  16      127.39      144.86     19.81 o 
   9   2  16     2058.84     2238.08     67.05 o 
  10   2  16        6.72       22.81      7.70 o 
 -11   3  16      237.60      209.55     45.05 o 
 -10   3  16      614.88      621.13     61.72 o 
  -9   3  16       68.57       62.94     13.23 o 
  -8   3  16      244.45      285.95     28.14 o 
  -7   3  16       49.09       63.90     11.93 o 
  -6   3  16      392.77      420.28     24.98 o 
  -5   3  16      112.83      118.65     12.63 o 
  -4   3  16      125.44      146.13     17.68 o 
  -3   3  16     1880.60     1859.58     59.77 o 
  -2   3  16       55.12       68.95      9.49 o 
  -1   3  16      143.54      134.63     18.14 o 
   0   3  16     2355.51     2402.42     54.57 o 
   1   3  16        0.33       10.68      4.12 o 
   2   3  16     1570.94     1605.31     39.71 o 
   3   3  16      878.51      870.54     25.83 o 
   4   3  16      242.25      257.87     23.73 o 
   5   3  16      145.98      219.02     17.13 o 
   6   3  16      307.78      268.77     27.70 o 
   7   3  16      122.95      108.09     13.42 o 
   8   3  16      482.04      483.08     30.01 o 
   9   3  16       71.42       61.10     12.68 o 
  10   3  16      315.19      254.90     51.35 o 
 -11   4  16       49.29       46.22     12.15 o 
 -10   4  16      474.27      451.16     66.94 o 
  -9   4  16        3.65       15.07      8.76 o 
  -8   4  16      308.07      310.77     30.09 o 
  -7   4  16      353.20      405.84     26.36 o 
  -6   4  16      450.02      461.70     36.55 o 
  -5   4  16       80.66       87.61     11.07 o 
  -4   4  16      918.12      882.98     26.37 o 
  -3   4  16      493.69      447.94     20.27 o 
  -2   4  16     2184.53     2229.95     41.90 o 
  -1   4  16      247.49      269.78     40.64 o 
   0   4  16      526.74      580.27     35.35 o 
   1   4  16      214.60      210.64     30.67 o 
   2   4  16      916.81      880.59     34.42 o 
   3   4  16      791.66      778.15     23.62 o 
   4   4  16     2330.05     2390.32     73.61 o 
   5   4  16        1.37       13.18      7.14 o 
   6   4  16      419.41      480.12     24.19 o 
   7   4  16       34.98       34.18      8.00 o 
   8   4  16        1.24       17.89      7.34 o 
   9   4  16       17.32       29.57      8.60 o 
 -10   5  16        0.15       24.49      6.92 o 
  -9   5  16      270.83      202.35     60.62 o 
  -8   5  16      254.26      180.58     43.88 o 
  -7   5  16       33.00       30.24     10.85 o 
  -6   5  16      504.97      565.93     39.11 o 
  -5   5  16     1323.01     1343.87     34.10 o 
  -4   5  16       17.15       14.45      5.94 o 
  -3   5  16      705.91      694.81     27.92 o 
  -2   5  16       16.71       15.57      8.76 o 
  -1   5  16       13.30       20.39     10.08 o 
   0   5  16      240.59      231.04     36.37 o 
   1   5  16       15.48       20.38     10.62 o 
   2   5  16        0.69       14.83      8.60 o 
   3   5  16      471.09      516.90     21.17 o 
   4   5  16      184.65      158.38     24.73 o 
   5   5  16     1257.86     1344.84     37.57 o 
   6   5  16      296.22      281.67     28.70 o 
   7   5  16      122.32      103.68     17.50 o 
   8   5  16      230.88      242.21     30.11 o 
   9   5  16      113.70      129.63     21.19 o 
  -9   6  16      122.36       61.86     23.77 o 
  -8   6  16       84.99       54.43     23.82 o 
  -7   6  16     1484.98     1696.59     50.66 o 
  -6   6  16       40.09       28.71      6.54 o 
  -5   6  16       85.45      116.54     17.87 o 
  -4   6  16       43.07       43.83      8.83 o 
  -3   6  16        1.72       18.54      9.44 o 
  -2   6  16       60.47       52.20     15.33 o 
  -1   6  16      876.57      848.60     28.68 o 
   0   6  16       22.99       32.84     12.15 o 
   1   6  16      384.48      463.90     63.16 o 
   2   6  16       53.58       36.85     11.96 o 
   3   6  16      562.33      539.20     29.72 o 
   4   6  16       19.81       33.85     12.91 o 
   5   6  16      238.24      271.75     43.47 o 
   6   6  16       17.03       37.01      9.76 o 
   7   6  16      795.78      826.76     45.62 o 
   8   6  16      180.85      177.75     30.77 o 
  -8   7  16      141.98       89.54     27.72 o 
  -7   7  16       16.54       29.49      8.76 o 
  -6   7  16      281.60      234.79     42.05 o 
  -5   7  16      136.42      118.07     24.52 o 
  -4   7  16       44.17       52.05     19.69 o 
  -3   7  16      649.69      774.61     44.24 o 
  -2   7  16      159.67      132.73     24.07 o 
  -1   7  16        4.33       13.02      9.43 o 
   0   7  16     1354.33     1401.83     47.53 o 
   1   7  16        8.31       38.17     14.31 o 
   2   7  16      181.40      166.75     28.32 o 
   3   7  16       96.83       87.87     16.46 o 
   4   7  16        0.78       20.09     12.91 o 
   5   7  16      189.42      202.93     28.32 o 
   6   7  16      219.98      284.40     42.77 o 
   7   7  16      115.79      101.73     20.14 o 
  -7   8  16        8.72       20.33     10.51 o 
  -6   8  16       43.82       47.55     13.78 o 
  -5   8  16        5.82       22.98     10.42 o 
  -4   8  16       99.01       87.48     22.38 o 
  -3   8  16      230.24      199.76     37.06 o 
  -2   8  16      731.12      808.29     63.37 o 
  -1   8  16       31.71       34.04     10.73 o 
   0   8  16       31.97       26.48     10.83 o 
   1   8  16        4.19        9.33     10.41 o 
   2   8  16       46.25       56.51     13.52 o 
   3   8  16       14.14       23.31      8.72 o 
   4   8  16      476.35      500.53     41.10 o 
   5   8  16        9.75       27.17     12.18 o 
  -5   9  16      126.53       84.27     20.20 o 
  -4   9  16       22.80        4.15      8.02 o 
  -3   9  16      219.48      206.26     39.01 o 
  -2   9  16        8.72       19.80     11.15 o 
  -1   9  16       36.00       28.68     13.70 o 
   0   9  16      106.65       46.55     23.08 o 
   1   9  16       11.26       17.74     11.35 o 
   2   9  16        0.51       17.26     10.57 o 
   3   9  16      423.47      395.18     60.43 o 
 -11   0  17        1.18       13.93     12.16 o 
  -9   0  17      629.15      676.10    142.52 o 
  -7   0  17       56.17       47.59     12.64 o 
  -5   0  17      169.43      137.78     23.20 o 
  -3   0  17     4212.78     4336.69     80.57 o 
  -1   0  17      678.84      678.40     24.12 o 
   1   0  17      250.62      244.63     35.41 o 
   3   0  17     1996.57     2024.18     67.35 o 
   5   0  17      692.06      688.25     33.76 o 
   7   0  17     1726.57     1741.22     72.60 o 
   9   0  17       34.18       61.40     18.11 o 
 -11   1  17       91.52       79.13     23.56 o 
 -10   1  17      730.02      676.89     53.94 o 
  -9   1  17      384.94      337.25     77.04 o 
  -8   1  17      275.38      246.18     49.67 o 
  -7   1  17       20.36       20.03      9.12 o 
  -6   1  17      134.70      136.02     17.77 o 
  -5   1  17      833.90      796.57     24.82 o 
  -4   1  17      414.78      413.64     22.46 o 
  -3   1  17        2.36        4.84      3.55 o 
  -2   1  17     2065.87     2139.12     38.85 o 
  -1   1  17      634.32      587.09     19.40 o 
   0   1  17      433.07      471.39     22.53 o 
   1   1  17     1198.94     1122.39     21.79 o 
   2   1  17      319.85      317.85     11.62 o 
   3   1  17      174.87      133.61     19.73 o 
   4   1  17     1359.21     1422.26     34.17 o 
   5   1  17      181.72      160.81     16.53 o 
   6   1  17     1101.30     1044.22     44.17 o 
   7   1  17       28.57       27.65     13.80 o 
   8   1  17        6.17       14.99     10.17 o 
   9   1  17      787.47      852.34     32.87 o 
  10   1  17        2.99       20.91      8.83 o 
 -11   2  17        0.19       29.71     18.17 o 
 -10   2  17       14.78       14.67     18.08 o 
  -9   2  17      499.04      551.17     55.54 o 
  -8   2  17      764.75      826.16     47.76 o 
  -7   2  17       11.19       22.90      8.24 o 
  -6   2  17     2900.52     3027.66     58.31 o 
  -5   2  17      442.39      487.32     20.72 o 
  -4   2  17     1504.10     1522.70     42.25 o 
  -3   2  17        0.23       15.56      5.07 o 
  -2   2  17      314.13      252.65     23.62 o 
  -1   2  17      222.16      234.89     27.87 o 
   0   2  17     3131.13     3007.05     46.26 o 
   1   2  17      164.49      151.64     17.59 o 
   2   2  17     2629.23     2722.63     39.02 o 
   3   2  17      176.67      147.74     24.05 o 
   4   2  17     1217.18     1268.43     29.45 o 
   5   2  17       56.29       54.47     11.44 o 
   6   2  17      131.56      139.95     20.84 o 
   7   2  17        7.98       28.21      6.67 o 
   8   2  17      526.30      486.25     37.29 o 
   9   2  17        1.11       18.29      7.61 o 
  10   2  17      735.25      799.56     59.45 o 
 -11   3  17        1.80       35.18     16.87 o 
 -10   3  17      109.76       71.91     19.53 o 
  -9   3  17       49.52       35.88      9.42 o 
  -8   3  17     1105.10     1139.57     78.76 o 
  -7   3  17      722.84      691.07     23.82 o 
  -6   3  17       12.52       16.39      6.86 o 
  -5   3  17      589.81      630.68     22.48 o 
  -4   3  17     1315.25     1442.49     28.66 o 
  -3   3  17      138.28      128.40     16.51 o 
  -2   3  17      560.94      591.86     15.27 o 
  -1   3  17      242.21      224.64     18.90 o 
   0   3  17      452.89      456.65     24.74 o 
   1   3  17     1684.49     1712.74     31.83 o 
   2   3  17      212.10      211.25     13.88 o 
   3   3  17     1117.67     1178.84     50.96 o 
   4   3  17      308.54      361.69     40.02 o 
   5   3  17      172.29      178.10     17.84 o 
   6   3  17      997.55     1134.09     50.00 o 
   7   3  17      755.71      726.62     42.09 o 
   8   3  17       13.16       21.98      5.61 o 
   9   3  17      267.58      216.96     49.78 o 
 -10   4  17       25.31       38.69     10.84 o 
  -9   4  17      328.41      334.73     55.52 o 
  -8   4  17       74.16       55.02     14.55 o 
  -7   4  17       51.44       45.83     13.24 o 
  -6   4  17       23.97       29.84      7.95 o 
  -5   4  17       20.36       35.72      8.74 o 
  -4   4  17      100.88       85.22     10.45 o 
  -3   4  17     1599.68     1599.11     46.67 o 
  -2   4  17      419.40      424.78     30.12 o 
  -1   4  17      340.36      372.12     31.89 o 
   0   4  17       41.88       44.20     15.91 o 
   1   4  17      287.19      319.35     42.63 o 
   2   4  17       33.87       24.24      9.24 o 
   3   4  17     1010.38     1012.07     32.66 o 
   4   4  17       66.40       52.92      8.98 o 
   5   4  17     1402.77     1499.93     71.25 o 
   6   4  17      105.37       83.18     19.63 o 
   7   4  17     1083.97     1131.19     36.63 o 
   8   4  17        0.35       15.57      6.57 o 
   9   4  17        0.06       16.92      7.53 o 
 -10   5  17      252.73      194.15     35.37 o 
  -9   5  17       53.43       22.99     16.14 o 
  -8   5  17       11.91       38.80     37.70 o 
  -7   5  17      154.09      153.90     33.23 o 
  -6   5  17       40.24       34.35      8.32 o 
  -5   5  17      193.20      214.89     25.97 o 
  -4   5  17     1111.43     1212.29     34.45 o 
  -3   5  17       27.80       54.31     12.64 o 
  -2   5  17      628.73      671.53     36.00 o 
  -1   5  17      159.06      148.94     21.51 o 
   0   5  17      215.02      196.86     28.94 o 
   1   5  17       63.61       77.60     15.17 o 
   2   5  17      621.15      598.56     44.34 o 
   3   5  17       57.04      115.09     17.59 o 
   4   5  17      272.89      370.17     52.83 o 
   5   5  17       72.82       62.99     17.55 o 
   6   5  17      387.47      606.56     96.10 o 
   7   5  17       33.33       22.11      8.68 o 
   8   5  17      250.41      212.67     26.72 o 
  -9   6  17       23.23       34.81     14.86 o 
  -8   6  17      306.23      315.43     39.82 o 
  -7   6  17       92.45       72.14     17.85 o 
  -6   6  17      279.45      214.38     28.05 o 
  -5   6  17       40.52       53.33     22.02 o 
  -4   6  17      600.61      595.37     28.95 o 
  -3   6  17        5.63       11.24      8.07 o 
  -2   6  17       11.88       16.74      9.54 o 
  -1   6  17       16.71       28.90     12.48 o 
   0   6  17      539.10      545.76     39.16 o 
   1   6  17       57.52       46.33     16.20 o 
   2   6  17     1765.00     1710.76     75.06 o 
   3   6  17       45.11       33.86     12.63 o 
   4   6  17      263.06      287.30     27.22 o 
   5   6  17      295.61      281.32     36.86 o 
   6   6  17       27.89       29.14      9.43 o 
   7   6  17      110.62      103.17     19.83 o 
  -8   7  17       26.18       20.45     15.01 o 
  -7   7  17      636.61      592.45     42.09 o 
  -6   7  17        1.18       20.64      7.85 o 
  -5   7  17      136.98      104.89     20.05 o 
  -4   7  17      100.52       85.75     21.56 o 
  -3   7  17      198.03      168.09     26.00 o 
  -2   7  17       66.75       36.24     12.18 o 
  -1   7  17      642.23      658.41     48.84 o 
   0   7  17       95.69       52.72     19.00 o 
   1   7  17      392.69      483.25     59.34 o 
   2   7  17       35.22       26.48     10.87 o 
   3   7  17      387.42      387.81     51.24 o 
   4   7  17      228.29      242.82     40.18 o 
   5   7  17        0.10       16.14      9.19 o 
   6   7  17      149.12      141.99     24.10 o 
  -6   8  17       15.80       29.93     11.88 o 
  -5   8  17        1.99       20.19      6.69 o 
  -4   8  17        6.22       23.21      9.54 o 
  -3   8  17      624.07      735.21     63.62 o 
  -2   8  17      114.44      143.54     31.62 o 
  -1   8  17      486.80      465.01     53.80 o 
   0   8  17        1.60       19.67      7.01 o 
   1   8  17      183.44      144.70     34.10 o 
   2   8  17       22.62       41.35     28.18 o 
   3   8  17       77.80       77.41     16.52 o 
   4   8  17       56.58       48.57     12.70 o 
   5   8  17      458.50      427.63     47.05 o 
  -4   9  17       66.35       41.18     15.56 o 
  -3   9  17       54.32       39.11     13.94 o 
  -2   9  17      369.56      394.85     48.57 o 
  -1   9  17        4.59       17.01      8.45 o 
   0   9  17      219.10      197.90     34.95 o 
   1   9  17       82.35       72.98     22.81 o 
   2   9  17       30.68       32.11     12.88 o 
 -10   0  18      730.93      823.26     89.78 o 
  -8   0  18     1501.06     1462.77     65.55 o 
  -6   0  18       94.76      145.46     32.06 o 
  -4   0  18        0.60       13.86      8.54 o 
  -2   0  18     1788.45     1701.95     39.00 o 
   0   0  18     2133.54     2116.52     50.53 o 
   2   0  18     2845.96     2803.60     53.08 o 
   4   0  18      323.31      360.16     44.49 o 
   6   0  18      687.35      687.54     38.07 o 
   8   0  18      708.52      686.57     80.96 o 
 -11   1  18       13.42       20.65     10.92 o 
 -10   1  18        9.77       27.41     15.95 o 
  -9   1  18      297.10      258.77     40.18 o 
  -8   1  18      192.62      226.27     56.13 o 
  -7   1  18      502.49      581.48     28.88 o 
  -6   1  18     1465.89     1547.12     40.50 o 
  -5   1  18       52.96       34.00      8.56 o 
  -4   1  18        3.17       22.39      5.92 o 
  -3   1  18       43.61       42.45     11.34 o 
  -2   1  18      286.37      299.30     22.67 o 
  -1   1  18     3259.04     3254.43     51.46 o 
   0   1  18        4.63        7.90      4.65 o 
   1   1  18        1.18        3.46      2.74 o 
   2   1  18       48.44       61.97      8.66 o 
   3   1  18        0.30        5.91      5.80 o 
   4   1  18     1983.46     1986.33     33.89 o 
   5   1  18      561.65      556.20     30.40 o 
   6   1  18       16.09       11.99      8.55 o 
   7   1  18      434.93      482.14     20.89 o 
   8   1  18        0.44       16.21      8.72 o 
   9   1  18       24.64       28.10      9.33 o 
 -11   2  18       85.15       78.99     22.66 o 
 -10   2  18      113.07       66.23     28.46 o 
  -9   2  18       66.99       87.71     19.51 o 
  -8   2  18       81.39       55.46     21.41 o 
  -7   2  18       34.11       35.38      6.69 o 
  -6   2  18      249.72      247.55     24.85 o 
  -5   2  18     2246.06     2339.28     54.38 o 
  -4   2  18      465.13      456.40     22.44 o 
  -3   2  18     1723.87     1846.40     37.92 o 
  -2   2  18        1.66       12.32      5.09 o 
  -1   2  18      129.17      117.72     12.53 o 
   0   2  18      533.01      555.95     22.40 o 
   1   2  18     2118.68     2251.95     46.87 o 
   2   2  18        9.81       18.16      8.29 o 
   3   2  18     2136.19     2117.33     34.27 o 
   4   2  18       87.00       75.43     10.99 o 
   5   2  18      357.63      350.60     36.33 o 
   6   2  18       10.49       20.54      7.37 o 
   7   2  18       33.30       30.76      7.74 o 
   8   2  18        8.73       15.17      9.68 o 
   9   2  18      464.15      381.97     43.51 o 
 -10   3  18       13.96       15.03     16.53 o 
  -9   3  18       67.45       76.13     36.40 o 
  -8   3  18       39.63       55.39     17.26 o 
  -7   3  18       63.78       73.40     14.43 o 
  -6   3  18     1446.77     1452.21     29.41 o 
  -5   3  18       45.60       39.21      8.10 o 
  -4   3  18      434.75      498.39     14.88 o 
  -3   3  18     1011.05     1052.76     36.32 o 
  -2   3  18       98.47       91.44     14.12 o 
  -1   3  18      494.94      534.09     26.95 o 
   0   3  18       26.93       24.90      8.65 o 
   1   3  18       96.85       62.58     26.37 o 
   2   3  18      831.67      821.48     37.65 o 
   3   3  18        1.20       16.70      9.40 o 
   4   3  18      744.79      769.52     24.25 o 
   5   3  18      440.04      441.25     38.95 o 
   6   3  18       98.23       75.35     16.91 o 
   7   3  18      375.29      406.10     42.56 o 
   8   3  18      204.32      183.19     32.80 o 
   9   3  18      190.40      175.49     29.40 o 
 -10   4  18      419.98      436.79     73.90 o 
  -9   4  18      126.23       91.07     28.63 o 
  -8   4  18      553.24      538.67     44.87 o 
  -7   4  18       54.23       34.56     12.66 o 
  -6   4  18       55.74       40.30      8.67 o 
  -5   4  18        3.10       18.94      7.14 o 
  -4   4  18      311.28      296.28     29.94 o 
  -3   4  18       52.19       68.64     16.43 o 
  -2   4  18     1802.66     1850.09     36.54 o 
  -1   4  18       19.80        8.83      8.34 o 
   0   4  18     1003.96     1091.84     41.03 o 
   1   4  18        2.01        8.26      7.93 o 
   2   4  18      688.99      655.88     43.92 o 
   3   4  18       58.72       37.28      8.63 o 
   4   4  18       77.97       96.99     19.66 o 
   5   4  18        1.02       10.74      8.58 o 
   6   4  18      739.44      725.57     31.51 o 
   7   4  18      101.28       68.93     22.08 o 
   8   4  18      487.04      481.27     47.61 o 
  -9   5  18      113.56      118.80     33.04 o 
  -8   5  18        1.73       21.63     14.97 o 
  -7   5  18       72.99       43.21     12.41 o 
  -6   5  18      276.88      212.76     26.83 o 
  -5   5  18        0.18       12.59      5.63 o 
  -4   5  18       15.65       29.10     10.42 o 
  -3   5  18      445.21      451.68     29.33 o 
  -2   5  18       59.83       36.27      9.99 o 
  -1   5  18     1287.22     1363.49     39.55 o 
   0   5  18       21.70       54.86     14.80 o 
   1   5  18      899.37      874.89     36.30 o 
   2   5  18      127.80      111.34     18.53 o 
   3   5  18       48.33       71.11     18.01 o 
   4   5  18      805.62      895.28     35.67 o 
   5   5  18       92.92       65.94     16.64 o 
   6   5  18        0.31       28.12     10.97 o 
   7   5  18      239.77      265.08     27.54 o 
   8   5  18       38.41       33.02     11.65 o 
  -8   6  18        2.49       22.18     20.15 o 
  -7   6  18        0.62        4.66      9.29 o 
  -6   6  18        2.94       20.53      8.55 o 
  -5   6  18      889.47      986.79     45.04 o 
  -4   6  18      351.69      387.93     50.91 o 
  -3   6  18      523.34      595.69     34.74 o 
  -2   6  18       49.98       35.35      8.72 o 
  -1   6  18      219.75      229.15     37.00 o 
   0   6  18      258.89      233.02     36.04 o 
   1   6  18     2011.16     2106.18     52.12 o 
   2   6  18       30.63       32.62     11.01 o 
   3   6  18      768.51      736.13     28.88 o 
   4   6  18       70.03       65.04     16.06 o 
   5   6  18      389.58      367.21     49.78 o 
   6   6  18        0.90       37.68     12.26 o 
   7   6  18        8.27       23.03      8.91 o 
  -7   7  18      178.86      141.76     51.38 o 
  -6   7  18      460.15      321.20     49.35 o 
  -5   7  18       44.78       42.87     11.11 o 
  -4   7  18      151.94      151.97     30.43 o 
  -3   7  18       13.60       21.26     10.22 o 
  -2   7  18       27.61       45.48     12.97 o 
  -1   7  18       73.48       63.31     13.38 o 
   0   7  18      531.29      473.71     55.05 o 
   1   7  18       79.28       45.83     19.55 o 
   2   7  18      150.95      159.41     27.10 o 
   3   7  18       47.67       40.68     12.68 o 
   4   7  18      317.83      299.50     46.58 o 
   5   7  18       29.50       30.05      8.76 o 
  -5   8  18        7.60       12.97      6.31 o 
  -4   8  18        0.26       21.31      8.64 o 
  -3   8  18        2.40       20.17      9.92 o 
  -2   8  18      343.62      321.53     42.52 o 
  -1   8  18       38.57       34.66     12.98 o 
   0   8  18      327.70      349.13     56.74 o 
   1   8  18        3.73       22.07     11.37 o 
   2   8  18       51.75       48.45     15.24 o 
   3   8  18      113.21      102.02     21.66 o 
   4   8  18      119.04       93.26     19.21 o 
  -1   9  18      207.15      151.29     34.43 o 
   0   9  18        1.62       11.79     17.08 o 
 -11   0  19      199.15      144.47     75.02 o 
  -9   0  19      277.34      253.65     86.62 o 
  -7   0  19      954.89     1020.37    107.61 o 
  -5   0  19      515.45      591.02     48.15 o 
  -3   0  19      171.89      280.65    120.00 o 
  -1   0  19     6834.01     7590.25    102.03 o 
   1   0  19      477.87      561.94     26.69 o 
   3   0  19        6.24       15.20     13.20 o 
   5   0  19      690.90      620.94    112.44 o 
   7   0  19     1571.80     1721.03     89.04 o 
   9   0  19      796.88      749.73     57.64 o 
 -11   1  19        9.99       12.71      9.88 o 
 -10   1  19      240.00      222.74     76.95 o 
  -9   1  19      145.56      196.54     40.96 o 
  -8   1  19      361.20      298.08     73.70 o 
  -7   1  19       90.01       68.09     22.34 o 
  -6   1  19       42.88       37.37      7.68 o 
  -5   1  19      333.37      367.40     26.02 o 
  -4   1  19      304.73      284.08     32.73 o 
  -3   1  19       56.98       59.34     14.49 o 
  -2   1  19      470.57      503.01     17.07 o 
  -1   1  19       17.40       25.49      8.12 o 
   0   1  19      273.76      309.44     18.62 o 
   1   1  19        4.37        9.54      5.93 o 
   2   1  19     1926.15     1943.11     29.64 o 
   3   1  19     1277.89     1356.57     34.78 o 
   4   1  19        0.01       12.84     11.57 o 
   5   1  19      842.27      765.43     46.91 o 
   6   1  19      378.94      471.38     30.78 o 
   7   1  19       25.85       41.66     10.80 o 
   8   1  19      507.01      535.55     43.95 o 
   9   1  19        0.27       13.97      8.63 o 
 -10   2  19      398.29      262.83     73.83 o 
  -9   2  19        1.11       17.39     15.79 o 
  -8   2  19       13.95       14.64     14.57 o 
  -7   2  19        0.07        8.00      8.22 o 
  -6   2  19      134.17      185.18     35.81 o 
  -5   2  19        0.10       18.67     10.13 o 
  -4   2  19     1908.12     2032.74     43.27 o 
  -3   2  19      233.32      259.78     27.31 o 
  -2   2  19      591.31      664.33     20.56 o 
  -1   2  19        8.91       16.68      7.75 o 
   0   2  19     1064.43     1040.09     32.61 o 
   1   2  19        0.07        3.38      8.87 o 
   2   2  19     1838.71     1759.12     36.07 o 
   3   2  19       96.44       85.25     12.97 o 
   4   2  19      998.38     1088.35     30.25 o 
   5   2  19      154.97      149.36     29.05 o 
   6   2  19      765.54      721.99     39.77 o 
   7   2  19       14.43       15.49      8.86 o 
   8   2  19        6.85       13.35      5.89 o 
   9   2  19       32.75       26.67      6.18 o 
 -10   3  19      150.82      167.03     71.54 o 
  -9   3  19       14.74       18.89     12.33 o 
  -8   3  19      248.11      178.68     57.44 o 
  -7   3  19        0.18       15.35      9.50 o 
  -6   3  19      172.01      168.15     15.85 o 
  -5   3  19      774.42      839.99     38.87 o 
  -4   3  19       96.84      100.98     13.77 o 
  -3   3  19      541.58      581.08     26.94 o 
  -2   3  19        6.58       14.90      7.07 o 
  -1   3  19       54.98       51.33     11.34 o 
   0   3  19      603.50      706.85     25.98 o 
   1   3  19      878.71      877.59     32.58 o 
   2   3  19      517.36      508.35     32.26 o 
   3   3  19      512.61      546.63     31.41 o 
   4   3  19       17.13       22.23      8.26 o 
   5   3  19      412.18      418.09     50.85 o 
   6   3  19        2.21        9.51     10.83 o 
   7   3  19      225.97      248.71     40.91 o 
   8   3  19      410.19      454.69     57.80 o 
  -9   4  19      249.81      227.55     48.65 o 
  -8   4  19       10.16        8.81     12.62 o 
  -7   4  19      365.70      359.20     52.85 o 
  -6   4  19       68.55       49.75     12.37 o 
  -5   4  19      625.48      686.00     19.24 o 
  -4   4  19       45.03       42.14     11.78 o 
  -3   4  19      395.19      410.58     21.38 o 
  -2   4  19        5.88        5.78     10.32 o 
  -1   4  19      569.46      621.24     32.02 o 
   0   4  19      340.26      345.71     49.11 o 
   1   4  19     1399.20     1559.72     37.94 o 
   2   4  19        0.40       17.34      9.97 o 
   3   4  19       60.66       50.59     13.84 o 
   4   4  19       94.76      101.72     20.11 o 
   5   4  19       15.17       26.10      7.81 o 
   6   4  19       47.63       40.28     11.99 o 
   7   4  19      711.00      663.59     72.63 o 
   8   4  19        5.39       23.19      9.60 o 
  -9   5  19      257.22      188.35    127.89 o 
  -8   5  19      677.15      634.83     65.53 o 
  -7   5  19        6.06       22.25     12.62 o 
  -6   5  19      222.11      203.89     26.90 o 
  -5   5  19      144.76      135.40     27.61 o 
  -4   5  19       15.88       14.47      8.28 o 
  -3   5  19      492.65      482.62     52.95 o 
  -2   5  19      522.90      466.42     39.50 o 
  -1   5  19       10.08       28.25      7.67 o 
   0   5  19      530.69      496.53     45.09 o 
   1   5  19       24.54       22.37      9.52 o 
   2   5  19      295.35      286.44     47.40 o 
   3   5  19      285.03      249.48     39.76 o 
   4   5  19       27.71       37.53     11.03 o 
   5   5  19        1.76       14.58     10.29 o 
   6   5  19      130.85       99.13     21.21 o 
   7   5  19        5.26       21.37      7.52 o 
  -8   6  19       72.94       40.56     16.72 o 
  -7   6  19        2.07        9.22     10.95 o 
  -6   6  19       87.70       78.90     22.71 o 
  -5   6  19       52.92       47.43      9.91 o 
  -4   6  19      754.19      844.35     44.02 o 
  -3   6  19       14.76       26.58      9.97 o 
  -2   6  19      595.96      632.01     29.77 o 
  -1   6  19       25.95       45.38     28.24 o 
   0   6  19       40.58       44.55     12.39 o 
   1   6  19      446.68      397.27     52.27 o 
   2   6  19       45.06       36.06     13.58 o 
   3   6  19        4.26       10.84     11.75 o 
   4   6  19     1089.71     1178.77     43.99 o 
   5   6  19        8.10       27.95      8.41 o 
   6   6  19      200.58      153.59     26.19 o 
  -6   7  19        1.52       28.12      9.31 o 
  -5   7  19      195.12      166.11     39.02 o 
  -4   7  19      116.07       87.93     13.37 o 
  -3   7  19      318.87      322.64     48.97 o 
  -2   7  19       17.01       27.09      9.65 o 
  -1   7  19       43.24       36.95     13.56 o 
   0   7  19        1.30       11.27      7.42 o 
   1   7  19       80.49       82.52     18.68 o 
   2   7  19      130.24       88.61     21.19 o 
   3   7  19       57.21       41.25     11.58 o 
   4   7  19        4.41       16.02     10.76 o 
   5   7  19      170.81      102.34     28.90 o 
  -4   8  19        7.85       28.04      8.56 o 
  -3   8  19        2.49       15.47     11.36 o 
  -2   8  19       67.62       36.52      8.39 o 
  -1   8  19      437.27      431.04     54.10 o 
   0   8  19        6.33       28.52     11.70 o 
   1   8  19      417.46      310.70     48.57 o 
   2   8  19        8.00       16.25     10.69 o 
 -10   0  20      415.50      437.21     54.59 o 
  -8   0  20      149.40      169.44     57.84 o 
  -6   0  20     2573.85     2886.33     68.65 o 
  -4   0  20      629.38      609.19     51.53 o 
  -2   0  20      114.43      115.56     27.79 o 
   0   0  20     3380.81     3590.39    118.05 o 
   2   0  20      730.74      737.67     49.29 o 
   4   0  20      188.95      205.41     51.90 o 
   6   0  20        2.89       17.03     14.62 o 
   8   0  20      502.85      536.65     43.82 o 
 -10   1  20      138.22      121.29     33.55 o 
  -9   1  20       55.49       40.26     23.54 o 
  -8   1  20        1.12       19.63     14.54 o 
  -7   1  20      485.48      523.46     73.21 o 
  -6   1  20        0.31       14.67      6.95 o 
  -5   1  20       11.31       22.02      8.57 o 
  -4   1  20      262.30      265.49     31.58 o 
  -3   1  20      484.17      464.17     23.57 o 
  -2   1  20      561.12      537.55     27.69 o 
  -1   1  20      539.39      594.47     54.42 o 
   0   1  20     1520.71     1660.31     80.69 o 
   1   1  20      354.11      362.35     35.83 o 
   2   1  20      432.35      436.71     24.62 o 
   3   1  20      947.32      894.67     73.13 o 
   4   1  20      235.80      217.89     35.98 o 
   5   1  20        2.20       18.29      7.23 o 
   6   1  20      282.12      311.45     38.01 o 
   7   1  20      380.81      377.82     49.69 o 
   8   1  20       36.52       46.02     14.44 o 
 -10   2  20        2.77       16.57     14.21 o 
  -9   2  20      248.84      178.86     63.77 o 
  -8   2  20        6.52       32.23     20.57 o 
  -7   2  20      276.20      288.47     69.56 o 
  -6   2  20        3.97        9.71      7.03 o 
  -5   2  20      611.64      612.62     21.78 o 
  -4   2  20       12.66       19.71      8.70 o 
  -3   2  20      544.45      593.50     22.14 o 
  -2   2  20        0.04        2.73      6.65 o 
  -1   2  20      817.96      850.33     37.52 o 
   0   2  20       66.79       46.05     12.92 o 
   1   2  20       63.43       52.16     10.05 o 
   2   2  20       67.93       67.68     12.46 o 
   3   2  20      291.74      271.57     32.41 o 
   4   2  20       48.31       39.84     12.01 o 
   5   2  20     1540.69     1594.42     48.71 o 
   6   2  20       40.97       63.45     17.87 o 
   7   2  20      488.21      392.39     72.19 o 
   8   2  20        0.84       46.62     18.43 o 
  -9   3  20        1.24       10.89     13.42 o 
  -8   3  20       87.58       92.48     21.18 o 
  -7   3  20       40.45       40.59     23.01 o 
  -6   3  20        0.10        5.42      6.76 o 
  -5   3  20      284.21      315.84     34.77 o 
  -4   3  20      706.82      795.91     71.35 o 
  -3   3  20       16.56       17.80     10.55 o 
  -2   3  20     1053.18     1071.95     31.86 o 
  -1   3  20      133.01      107.81     18.43 o 
   0   3  20       68.50       70.65     15.20 o 
   1   3  20       94.65      115.22     16.65 o 
   2   3  20       44.82       72.22     11.90 o 
   3   3  20      258.77      235.35     35.70 o 
   4   3  20      212.93      202.44     25.18 o 
   5   3  20        5.12       32.21     12.20 o 
   6   3  20      179.00      157.31     30.17 o 
   7   3  20       97.35       82.73     18.66 o 
   8   3  20      103.46       62.39     20.43 o 
  -9   4  20        0.68       23.27     11.35 o 
  -8   4  20      170.59      160.67     90.71 o 
  -7   4  20      114.65       80.80     27.43 o 
  -6   4  20     1016.70     1046.28     39.82 o 
  -5   4  20       27.48       34.74      8.27 o 
  -4   4  20      792.25      788.80     44.04 o 
  -3   4  20      129.80      129.50     21.17 o 
  -2   4  20        0.23       15.31      7.85 o 
  -1   4  20       12.87       41.60      9.22 o 
   0   4  20     1133.09     1036.13     33.27 o 
   1   4  20       17.32       23.65      9.05 o 
   2   4  20      804.00      834.55     51.84 o 
   3   4  20       58.52       56.92     17.06 o 
   4   4  20       53.93       39.90     13.49 o 
   5   4  20       44.67       28.88     10.92 o 
   6   4  20       72.62       66.43     28.09 o 
   7   4  20       22.83       38.13     13.41 o 
  -8   5  20       30.04       69.26     38.72 o 
  -7   5  20      210.57      142.89     65.55 o 
  -6   5  20        9.21       23.39      8.14 o 
  -5   5  20      160.25      144.44     20.90 o 
  -4   5  20      168.96      144.54     31.50 o 
  -3   5  20        0.06       10.51      9.37 o 
  -2   5  20      410.76      511.20     42.28 o 
  -1   5  20      110.25      127.73     18.93 o 
   0   5  20       26.23       36.06      9.11 o 
   1   5  20      120.51      164.26     24.00 o 
   2   5  20       58.36      104.24     22.59 o 
   3   5  20      386.63      458.37     30.84 o 
   4   5  20       59.93       64.01     18.96 o 
   5   5  20        8.12       23.20      8.06 o 
   6   5  20       96.31      100.76     21.66 o 
  -7   6  20       87.16       93.81     25.52 o 
  -6   6  20       36.75       33.28     12.13 o 
  -5   6  20      253.35      250.05     35.84 o 
  -4   6  20        1.13        0.33      8.50 o 
  -3   6  20      278.09      212.75     42.91 o 
  -2   6  20        0.27       22.18     11.58 o 
  -1   6  20      599.40      726.79     71.31 o 
   0   6  20        0.67       20.04     11.61 o 
   1   6  20        2.60       20.43      7.29 o 
   2   6  20       20.95       13.93      8.75 o 
   3   6  20      126.15      106.77     22.47 o 
   4   6  20        8.53       31.57     12.55 o 
   5   6  20      609.35      598.16     45.73 o 
  -5   7  20       66.99       51.05     14.97 o 
  -4   7  20      120.85       78.93     22.75 o 
  -3   7  20       57.49       57.32     16.88 o 
  -2   7  20      334.19      384.87     46.57 o 
  -1   7  20       22.25       19.47     11.53 o 
   0   7  20       15.56       18.69      9.81 o 
   1   7  20       79.08       83.67     17.68 o 
   2   7  20       69.18       65.22     12.84 o 
   3   7  20       45.27       39.01     12.13 o 
  -2   8  20       23.59       34.67     10.80 o 
  -1   8  20       70.42       45.69     14.24 o 
   0   8  20      261.98      202.30     31.77 o 
  -9   0  21      205.96      130.45     67.96 o 
  -7   0  21     1316.62     1383.39     58.03 o 
  -5   0  21     1050.63     1174.87     42.25 o 
  -3   0  21      132.77      174.14     42.01 o 
  -1   0  21       43.89       13.38     12.49 o 
   1   0  21      808.82      742.76     52.27 o 
   3   0  21      535.53      441.57    106.68 o 
   5   0  21      630.32      707.20    124.32 o 
   7   0  21       40.44       36.84     13.58 o 
  -9   1  21       48.37       32.05     17.25 o 
  -8   1  21      356.90      362.27     69.64 o 
  -7   1  21      219.90      201.93     54.55 o 
  -6   1  21       72.52       99.01     12.66 o 
  -5   1  21        6.31        9.38      5.46 o 
  -4   1  21      731.97      774.42     23.66 o 
  -3   1  21       34.38       36.99      9.15 o 
  -2   1  21       72.49       97.19     22.02 o 
  -1   1  21      353.96      403.35     34.31 o 
   0   1  21        3.38       13.28      8.89 o 
   1   1  21      361.40      334.02     70.40 o 
   2   1  21      676.86      715.45     67.76 o 
   3   1  21       17.73       21.44      6.12 o 
   4   1  21      520.68      472.83     48.63 o 
   5   1  21      224.53      213.45     43.40 o 
   6   1  21       53.37       58.00     14.93 o 
   7   1  21      456.92      446.05     71.75 o 
  -9   2  21        5.14       20.51     12.30 o 
  -8   2  21      498.02      511.96     97.26 o 
  -7   2  21       21.23       16.39     11.83 o 
  -6   2  21      184.29      170.74     29.92 o 
  -5   2  21        9.97       15.31      6.77 o 
  -4   2  21      310.25      331.93     53.25 o 
  -3   2  21      768.37      785.26     56.53 o 
  -2   2  21     2185.97     2372.15    118.82 o 
  -1   2  21      148.64      119.32     26.02 o 
   0   2  21      673.69      704.29     35.85 o 
   1   2  21       29.95       30.27      7.36 o 
   2   2  21      103.95      110.26     20.41 o 
   3   2  21       79.77       82.57     20.10 o 
   4   2  21       48.34       51.46     12.69 o 
   5   2  21        1.56       22.23     10.12 o 
   6   2  21      555.52      642.61     68.59 o 
   7   2  21        3.53        6.82      7.94 o 
  -9   3  21      115.09       64.11     38.11 o 
  -8   3  21        1.70       -1.77      8.10 o 
  -7   3  21        3.09       25.60     31.85 o 
  -6   3  21       48.07       27.28     14.88 o 
  -5   3  21        0.47       27.97      9.15 o 
  -4   3  21      372.02      416.93     37.97 o 
  -3   3  21      641.99      664.91     45.09 o 
  -2   3  21      120.04      101.89     18.96 o 
  -1   3  21      327.20      326.64     33.54 o 
   0   3  21      533.59      533.07     44.51 o 
   1   3  21      417.20      401.79     43.36 o 
   2   3  21      344.55      339.74     41.62 o 
   3   3  21        0.55       18.93      8.88 o 
   4   3  21       82.24       45.78     17.69 o 
   5   3  21      430.96      438.50     53.66 o 
   6   3  21       31.91       26.90     22.21 o 
   7   3  21      193.31      159.81     41.50 o 
  -8   4  21       26.88       28.41     26.55 o 
  -7   4  21      292.40      351.42     79.01 o 
  -6   4  21       30.72       32.29     13.54 o 
  -5   4  21      225.47      219.78     37.31 o 
  -4   4  21       93.13       94.40     20.68 o 
  -3   4  21      359.80      316.95     45.84 o 
  -2   4  21      117.79       79.14     21.75 o 
  -1   4  21       22.34       33.63     11.82 o 
   0   4  21      339.34      323.57     34.32 o 
   1   4  21      772.90      807.78     45.83 o 
   2   4  21       48.14       57.33     15.15 o 
   3   4  21     1437.54     1610.27     50.51 o 
   4   4  21       60.29       28.90      7.27 o 
   5   4  21      163.31      142.02     34.50 o 
   6   4  21        1.48        5.67      8.88 o 
  -7   5  21      106.26       36.02     55.06 o 
  -6   5  21      192.70      192.17     40.35 o 
  -5   5  21       43.81       42.53     12.08 o 
  -4   5  21      211.65      191.25     43.30 o 
  -3   5  21       87.61       89.48     20.60 o 
  -2   5  21        0.21       17.95      8.38 o 
  -1   5  21       35.52       49.14     11.71 o 
   0   5  21       41.18       43.42     12.97 o 
   1   5  21        0.87       18.83      7.38 o 
   2   5  21      435.50      367.89     49.53 o 
   3   5  21        2.03       20.42      6.79 o 
   4   5  21      111.37      105.07     20.95 o 
   5   5  21       77.35       67.96     26.51 o 
  -6   6  21       21.26        8.14     12.16 o 
  -5   6  21        4.10       14.05      6.32 o 
  -4   6  21       19.34       23.66      9.68 o 
  -3   6  21       30.45       37.11     11.08 o 
  -2   6  21      212.42      210.00     41.17 o 
  -1   6  21        3.42       21.47      8.32 o 
   0   6  21      387.31      272.47     43.70 o 
   1   6  21       63.34       41.80     13.77 o 
   2   6  21       30.40       35.88     10.60 o 
   3   6  21       89.35       59.59     16.59 o 
   4   6  21      260.47      212.66     40.75 o 
  -4   7  21        0.47       14.05      7.51 o 
  -3   7  21      200.13      162.37     32.03 o 
  -2   7  21      242.98      197.61     33.72 o 
  -1   7  21      308.10      264.06     32.39 o 
   0   7  21        1.58       28.11      6.96 o 
   1   7  21      132.08       96.37     20.50 o 
   2   7  21      129.48      147.87     26.70 o 
  -8   0  22       56.34       51.34     34.26 o 
  -6   0  22      736.84      688.55     34.23 o 
  -4   0  22      458.34      522.66     31.86 o 
  -2   0  22      328.60      395.71    122.46 o 
   0   0  22      119.96      244.18     62.58 o 
   2   0  22       98.36      147.35     72.60 o 
   4   0  22     1131.32     1187.12    144.75 o 
   6   0  22      506.64      599.96    136.48 o 
  -9   1  22      106.30       46.00     27.48 o 
  -8   1  22       25.57       16.95     15.94 o 
  -7   1  22       83.59       42.19     16.26 o 
  -6   1  22      593.26      602.27     33.55 o 
  -5   1  22        5.56        6.91      7.89 o 
  -4   1  22       62.53       30.02     15.76 o 
  -3   1  22      558.56      612.55     31.00 o 
  -2   1  22      326.59      319.82     44.46 o 
  -1   1  22        0.59       20.99      8.55 o 
   0   1  22      331.18      308.76     53.38 o 
   1   1  22      167.29      169.51     43.57 o 
   2   1  22      616.99      580.41     85.39 o 
   3   1  22      239.68      250.02     62.44 o 
   4   1  22       21.32       47.99     22.19 o 
   5   1  22      201.07      228.83     40.39 o 
   6   1  22      295.08      334.28     79.62 o 
   7   1  22        0.79       13.81     15.23 o 
  -8   2  22       19.09       47.26     34.72 o 
  -7   2  22      525.17      417.92     77.80 o 
  -6   2  22       31.03       36.12     18.13 o 
  -5   2  22       72.04       58.49     13.12 o 
  -4   2  22       42.48       37.69     14.77 o 
  -3   2  22      665.08      636.71     60.10 o 
  -2   2  22       52.00       39.72     13.99 o 
  -1   2  22      341.49      372.32     36.48 o 
   0   2  22       57.79       37.56     13.45 o 
   1   2  22      203.48      245.45     47.86 o 
   2   2  22        2.55       15.74     21.22 o 
   3   2  22       63.01       54.65     24.74 o 
   4   2  22       22.70       16.59      9.39 o 
   5   2  22      199.63      185.05     42.26 o 
   6   2  22        6.08       21.86      8.61 o 
  -8   3  22       39.35       45.68     24.60 o 
  -7   3  22        4.46       21.26     21.26 o 
  -6   3  22      138.75      148.51     39.78 o 
  -5   3  22      220.91      180.93     42.47 o 
  -4   3  22        0.01       16.67     12.51 o 
  -3   3  22        0.85       12.78      8.38 o 
  -2   3  22       51.05       40.67     12.68 o 
  -1   3  22       91.04       77.23     16.70 o 
   0   3  22     1059.73      982.14     40.54 o 
   1   3  22      125.16       96.53     23.20 o 
   2   3  22      177.91      156.09     34.87 o 
   3   3  22       55.47       33.37     14.78 o 
   4   3  22        5.12       27.69     11.19 o 
   5   3  22       55.37       39.76     14.95 o 
   6   3  22       99.53       88.36     21.98 o 
  -7   4  22        2.11        8.26     21.54 o 
  -6   4  22       86.13       93.82     22.29 o 
  -5   4  22       43.33       27.26      8.62 o 
  -4   4  22      505.88      497.05     70.15 o 
  -3   4  22       29.27       24.13     15.34 o 
  -2   4  22     1274.36     1389.85     42.11 o 
  -1   4  22       96.42       92.89     17.54 o 
   0   4  22        5.66       16.57      9.29 o 
   1   4  22        1.97       27.72      7.99 o 
   2   4  22     1002.74     1144.11     60.43 o 
   3   4  22        1.63       21.98      9.29 o 
   4   4  22      581.83      712.90    120.83 o 
   5   4  22        0.04       35.73      8.84 o 
  -6   5  22      116.43       90.43     38.62 o 
  -5   5  22      484.44      487.57     61.87 o 
  -4   5  22      103.81      106.95     28.83 o 
  -3   5  22      171.56      150.06     29.81 o 
  -2   5  22       42.36       54.30      8.86 o 
  -1   5  22        1.57       17.45      9.84 o 
   0   5  22      160.45      150.29     29.44 o 
   1   5  22       17.35        8.08      6.29 o 
   2   5  22      283.23      204.38     42.44 o 
   3   5  22      363.73      248.97     47.89 o 
   4   5  22       20.10       36.32     12.44 o 
  -4   6  22        1.48        8.89      6.98 o 
  -3   6  22       33.87       53.55     13.61 o 
  -2   6  22        3.36       15.24      7.20 o 
  -1   6  22      559.51      505.25     43.87 o 
   0   6  22        4.28        6.60      8.33 o 
   1   6  22      182.47      162.13     30.36 o 
   2   6  22       18.71       21.75     11.64 o 
   3   6  22       71.28       60.39     27.99 o 
  -7   0  23       77.50       49.95     24.42 o 
  -5   0  23        7.49       22.98     13.60 o 
  -3   0  23     1201.84     1314.87     59.42 o 
  -1   0  23       74.94       83.10     19.50 o 
   1   0  23       84.22      166.29     65.18 o 
   3   0  23      582.43      535.81    168.33 o 
   5   0  23      564.71      664.77    108.26 o 
  -8   1  23       25.37       25.22     28.13 o 
  -7   1  23       10.38       13.57     10.62 o 
  -6   1  23        5.26       24.60      8.17 o 
  -5   1  23      488.17      573.77     79.08 o 
  -4   1  23      142.20      116.91     28.57 o 
  -3   1  23        4.09       12.11      9.05 o 
  -2   1  23      307.77      233.03     59.68 o 
  -1   1  23       68.47       81.34     28.04 o 
   0   1  23      184.85      172.65     79.01 o 
   1   1  23      224.91      244.48     49.13 o 
   2   1  23       16.61       23.26     11.02 o 
   3   1  23      181.53      105.64     65.92 o 
   4   1  23      284.32      334.45     62.84 o 
   5   1  23        3.10       19.56     26.74 o 
   6   1  23      105.96       86.79     38.07 o 
  -7   2  23        2.13        9.28     62.86 o 
  -6   2  23      533.42      412.60     42.99 o 
  -5   2  23       50.85       28.81      8.74 o 
  -4   2  23       81.11       87.23     20.20 o 
  -3   2  23       45.50       39.92     14.93 o 
  -2   2  23       18.56       12.40     10.20 o 
  -1   2  23        3.88       25.49     14.00 o 
   0   2  23      819.18     1001.75     42.15 o 
   1   2  23      241.43      272.90     49.72 o 
   2   2  23      477.53      459.81     85.29 o 
   3   2  23       22.84       22.80     17.40 o 
   4   2  23       97.77       92.12     28.60 o 
   5   2  23       78.65       52.60     22.92 o 
  -7   3  23      101.67       55.34     57.10 o 
  -6   3  23        3.87        5.29     23.58 o 
  -5   3  23       45.87       47.66     13.34 o 
  -4   3  23      195.49      219.59     42.70 o 
  -3   3  23        0.08       11.13      8.94 o 
  -2   3  23      443.99      463.55     38.57 o 
  -1   3  23        1.76       27.82     16.84 o 
   0   3  23       93.35      112.08     22.86 o 
   1   3  23      543.73      573.66    113.22 o 
   2   3  23        3.43       47.34     33.84 o 
   3   3  23      246.37      229.26     70.89 o 
   4   3  23       61.56       69.05     67.87 o 
   5   3  23       20.44       46.85     13.32 o 
  -6   4  23        0.58       29.99     24.79 o 
  -5   4  23      254.78      269.73     56.73 o 
  -4   4  23       98.58       76.27     20.77 o 
  -3   4  23      241.84      236.47     37.92 o 
  -2   4  23       16.17       27.76      8.33 o 
  -1   4  23      300.42      200.55     39.51 o 
   0   4  23       41.60       28.64     11.31 o 
   1   4  23       41.30       28.84     16.00 o 
   2   4  23       18.01       46.52     18.20 o 
   3   4  23      181.10      142.13     41.95 o 
   4   4  23        3.19       13.28     10.23 o 
  -5   5  23       13.70       20.71     13.79 o 
  -4   5  23      203.68      158.12     35.43 o 
  -3   5  23      247.75      204.98     44.08 o 
  -2   5  23      543.53      586.89     30.96 o 
  -1   5  23       32.66       26.39     13.23 o 
   0   5  23      105.75      104.80     24.36 o 
   1   5  23      101.69      101.55     21.22 o 
   2   5  23        7.35       13.01      8.63 o 
   3   5  23      114.06      112.45     40.04 o 
  -2   6  23       61.55       33.90     19.87 o 
  -1   6  23       53.41       39.86     12.54 o 
   0   6  23      162.53      123.76     23.84 o 
  -4   0  24      178.48      143.35     66.38 o 
  -2   0  24      884.02      933.19    120.70 o 
   0   0  24      227.64      359.96    100.46 o 
   2   0  24       21.99        4.64     22.93 o 
   4   0  24       57.11       39.27     29.62 o 
  -7   1  24        1.59        7.15     11.14 o 
  -6   1  24      318.55      235.27     76.60 o 
  -5   1  24       36.04       25.01      8.38 o 
  -4   1  24       71.53       61.74     18.34 o 
  -3   1  24      216.72      220.57     63.97 o 
  -2   1  24       18.63       29.06     19.78 o 
  -1   1  24      637.92      797.08    128.45 o 
   0   1  24      301.03      294.03     57.15 o 
   1   1  24      249.14      210.31     42.77 o 
   2   1  24       28.53       23.38     14.13 o 
   3   1  24       69.65       54.83     23.31 o 
   4   1  24       88.12       58.03     18.68 o 
   5   1  24      439.43      290.28     96.47 o 
  -6   2  24       45.29       18.85     11.23 o 
  -5   2  24      365.83      356.04     38.40 o 
  -4   2  24       40.30       35.95     12.59 o 
  -3   2  24      134.60      112.91     24.86 o 
  -2   2  24        5.63       16.95     14.93 o 
  -1   2  24        0.59       16.98     15.51 o 
   0   2  24       49.55       87.87     29.48 o 
   1   2  24      880.57      896.12     90.19 o 
   2   2  24       70.19       65.60     31.57 o 
   3   2  24      559.33      559.02     60.32 o 
   4   2  24       35.08       60.32     22.02 o 
  -6   3  24      138.95      111.79     53.39 o 
  -5   3  24        7.02       48.21     23.16 o 
  -4   3  24      177.08      129.44     28.52 o 
  -3   3  24       29.94       30.88     14.55 o 
  -2   3  24       85.17       97.65     21.75 o 
  -1   3  24       38.55       46.85     19.64 o 
   0   3  24       90.92       66.38     26.30 o 
   1   3  24      185.19      168.44     59.34 o 
   2   3  24      196.68      161.06     57.63 o 
   3   3  24       36.02       24.31     15.63 o 
   4   3  24      233.09      230.32     55.26 o 
  -5   4  24       45.35       24.21     11.86 o 
  -4   4  24      179.03      164.88     33.05 o 
  -3   4  24      142.67      142.44     30.95 o 
  -2   4  24      132.08      103.78     21.42 o 
  -1   4  24       18.86       32.62     12.94 o 
   0   4  24      145.80      218.93     69.26 o 
   1   4  24        6.22       23.33     23.30 o 
   2   4  24       27.27       41.78     19.40 o 
  -3   5  24       29.23       45.50     10.83 o 
  -2   5  24       14.60       24.85      8.26 o 
  -1   5  24      139.82      115.09     24.90 o 
   0   5  24       24.40       21.06     15.24 o 
  -5   0  25       70.85       70.19     25.53 o 
  -3   0  25       10.28        9.47     21.35 o 
  -1   0  25     1020.57      932.54     66.94 o 
   1   0  25       25.13       12.26     21.91 o 
   3   0  25      115.80       95.17     53.39 o 
  -5   1  25       20.86       27.05     13.88 o 
  -4   1  25        5.65       23.95     13.63 o 
  -3   1  25      142.80      131.57     30.31 o 
  -2   1  25       96.23      117.20     26.13 o 
  -1   1  25       19.79       36.32     18.41 o 
   0   1  25      150.00      101.29     46.52 o 
   1   1  25       20.35        6.28     17.15 o 
   2   1  25      295.26      245.23     61.56 o 
   3   1  25        9.08       46.15     13.25 o 
  -5   2  25        0.92       19.04      8.63 o 
  -4   2  25      659.51      749.58    118.56 o 
  -3   2  25       60.51       58.67     26.88 o 
  -2   2  25      194.07      190.07     44.38 o 
  -1   2  25       13.61       20.18     13.65 o 
   0   2  25       22.21       36.59     26.60 o 
   1   2  25       62.27       58.32     28.70 o 
   2   2  25      152.45      120.90     24.90 o 
   3   2  25        5.60       18.79     20.08 o 
  -4   3  25        0.01       18.99     11.02 o 
  -3   3  25       39.70       25.24     10.46 o 
  -2   3  25      211.95      164.43     47.76 o 
  -1   3  25      122.70      113.77     66.71 o 
   0   3  25      118.03      112.42     32.64 o 
   1   3  25      150.83      170.76     43.16 o 
   2   3  25       92.07       74.54     23.95 o 
  -2   4  25        0.43       29.53     11.08 o 
  -1   4  25       96.75       86.72     27.33 o 
   0   4  25        7.13       34.26     27.39 o 
  -4   0  26       83.51       74.28     44.01 o 
  -2   0  26      192.46      160.44     30.73 o 
   0   0  26      152.54      135.65     71.40 o 
  -3   1  26       60.63       68.54     25.72 o 
  -2   1  26      125.53      157.44     36.84 o 
  -1   1  26      115.62       74.81     27.02 o 
   0   1  26      187.25      143.42     35.60 o 
   1   1  26       79.34       92.62     31.07 o 
  -2   2  26        1.92       35.22     15.64 o 
  -1   2  26       87.84       83.06     58.17 o 
   0   2  26       25.08       36.67     25.35 o 
                                                 
